# Supplementary material for: DisCP-Atlas: a comprehensive resource mapping cellular processes to complex diseases
Source: Nucleic Acids Res. 2025 Nov 3;54(D1):D1376–86. doi: 10.1093/nar/gkaf1129 (PMC12807598; doi:10.1093/nar/gkaf1129)
Supplement: gkaf1129_Supplemental_Files [file gkaf1129_supplemental_files.zip]

Archive with 2 entries (2 files):
- Supplemental_File(2).xlsx
- Supplementary_Figure.pdf
