# Supplementary material for: DisCP-Atlas: a comprehensive resource mapping cellular processes to complex diseases
Source: Nucleic Acids Res. 2025 Nov 3;54(D1):D1376–86. doi: 10.1093/nar/gkaf1129 (PMC12807598; doi:10.1093/nar/gkaf1129)
Supplement: gkaf1129_Supplemental_Files [file gkaf1129_supplemental_files.zip › Supplemental_File(2).xlsx]

## Sheet: Table S1
Table S1. Summary of GWAS traits in DisCP-Atlas.
DisCP_ID	Trait	MeshTerm	MeshID	SampleSize	Ncase	Ncontrol	PMID	Category
DisCP0001	Abdominal pain	Abdominal Pain	D015746	420531	47295	373236	Pan-UKB	Pathological Conditions, Signs and Symptoms
DisCP0002	Diagnoses - main ICD10: N81.2 Incomplete uterovaginal prolapse	Abortion, Incomplete	D000027	463010	2317	460693	IEU-UKB	Urogenital Diseases
DisCP0003	O03 Spontaneous abortion	Abortion, Spontaneous	D000022	245494	1484	450780	30349118	Urogenital Diseases
DisCP0004:1	R22 Localised swelling, mass and lump of skin and subcutaneous tissue	Abscess	D000038	361194	1358	359836	Nealelab	Bacterial Infections and Mycoses
DisCP0004:2	Abscess of external ear	Abscess	D000038	334258	341	333917	36653562	Bacterial Infections and Mycoses
DisCP0005	Acne	Acne Vulgaris	D000152	331060	2313	328747	36653562	Skin and Connective Tissue Diseases
DisCP0006	Other acute and subacute forms of ischemic heart disease	Acute Disease	D000208	384019	1967	382052	Pan-UKB	Pathological Conditions, Signs and Symptoms
DisCP0007	Other acute skin changes due to ultraviolet radiation	Acute Radiation Syndrome	D054508	332846	884	331962	36653562	Trauma & Emergency Medicine
DisCP0008:1	Addison's disease	Addison Disease	D000224	5320	1223	4097	33574239	Endocrine System Diseases
DisCP0008:2	Addison's disease	Addison Disease	D000224	5320	1223	4097	33574239	Endocrine System Diseases
DisCP0009:1	Cancer register - Histology of cancer tumour: Adenocarcinoma, NOS	Adenocarcinoma	D000230	60655	12480	48175	31427789	Neoplasms (Tumors)
DisCP0009:2	Adenocarcinoma and papilloma adenocarcinoma of rectum	Adenocarcinoma	D000230	261505	1922	259583	36653562	Neoplasms (Tumors)
DisCP0010:1	Lung adenocarcinoma	Adenocarcinoma of Lung	D000077192	66756	11273	55483	28604730	Neoplasms (Tumors)
DisCP0010:2	Lung adenocarcinoma	Adenocarcinoma of Lung	D000077192	18336	3442	14894	24880342	Neoplasms (Tumors)
DisCP0011	Adenomyosis (Endometriosis of uterus)	Adenomyosis	D062788	104500	3837	100663	36653562	Urogenital Diseases
DisCP0012	E27 Other disorders of adrenal gland	Adrenal Gland Diseases	D000307	452264	507	451757	30349118	Endocrine System Diseases
DisCP0013	Benign neoplasm: Adrenal gland	Adrenal Gland Neoplasms	D000310	342499	1533	340966	36653562	Neoplasms (Tumors)
DisCP0014:1	D70 Agranulocytosis	Agranulocytosis	D000380	452264	3509	448755	30349118	Hemic and Lymphatic Diseases
DisCP0014:2	Agranulocytosis	Agranulocytosis	D000380	339284	2923	336361	36653562	Hemic and Lymphatic Diseases
DisCP0015	Chorioretinal inflammation	Aicardi Syndrome	D058540	314690	648	314042	36653562	Nervous System Diseases
DisCP0016	Chronic airway obstruction	Airway Obstruction	D000402	393966	14310	379656	Pan-UKB	Respiratory Tract Diseases
DisCP0017	Defibrination syndrome	Alagille Syndrome	D016738	418175	1200	416975	Pan-UKB	Digestive System Diseases
DisCP0018	Ocular pain	Albinism, Ocular	D016117	340801	1803	338998	36653562	Eye Diseases
DisCP0019:1	Alcohol related diseases and deaths, all endpoints	Alcohol-Related Disorders	D019973	342499	22186	320313	36653562	Chemically-Induced Disorders
DisCP0019:2	F10 Mental and behavioural disorders due to use of alcohol	Alcohol-Related Disorders	D019973	452264	5797	446467	30349118	Chemically-Induced Disorders
DisCP0020:1	Alcohol use disorder, Swedish definition	Alcohol Amnestic Disorder	D000425	342499	20015	322484	36653562	Nervous System Diseases
DisCP0020:2	Alcohol use disorder, ICD-based	Alcohol Amnestic Disorder	D000425	342499	14307	328192	36653562	Nervous System Diseases
DisCP0021	Alcohol dependence	Alcoholism	D000437	329938	9086	320852	36653562	Chemically-Induced Disorders
DisCP0022:1	Diagnoses - secondary ICD10: E78.0 Pure hypercholesterolaemia	Alexia, Pure	D020237	463010	22622	440388	IEU-UKB	Nervous System Diseases
DisCP0022:2	Pure hypercholesterolaemia	Alexia, Pure	D020237	318840	22460	296380	36653562	Nervous System Diseases
DisCP0023:1	Male-specific factors - Hair/balding pattern: Pattern 1	Alopecia	D000505	176380	56514	119866	31427789	Skin and Connective Tissue Diseases
DisCP0023:2	Male-specific factors - Hair/balding pattern: Pattern 4	Alopecia	D000505	176380	32228	144152	31427789	Skin and Connective Tissue Diseases
DisCP0024	Alopecia areata	Alopecia Areata	D000506	329320	573	328747	36653562	Skin and Connective Tissue Diseases
DisCP0025:1	Alzheimer's disease	Alzheimer Disease	D000544	487511	85934	401577	35379992	Nervous System Diseases
DisCP0025:2	Alzheimer's disease stage 1 and 2	Alzheimer Disease	D000544	74046	25580	48466	24162737	Nervous System Diseases
DisCP0026	Transient global amnesia	Amnesia, Transient Global	D020236	328472	2153	326319	36653562	Nervous System Diseases
DisCP0027:1	Amyotrophic lateral sclerosis	Amyotrophic Lateral Sclerosis	D000690	138086	27205	110881	34873335	Nervous System Diseases
DisCP0027:2	Amyotrophic lateral sclerosis	Amyotrophic Lateral Sclerosis	D000690	36052	12577	23475	27455348	Nervous System Diseases
DisCP0028	D64 Other anaemias	Anemia	D000740	420531	14551	405980	Pan-UKB	Hemic and Lymphatic Diseases
DisCP0029:1	Anaemias	Anemia, Aplastic	D000741	105753	23830	81923	36653562	Hemic and Lymphatic Diseases
DisCP0029:2	D60-D64 Aplastic and other anaemias	Anemia, Aplastic	D000741	452264	13656	438608	30349118	Hemic and Lymphatic Diseases
DisCP0030:1	Iron deficiency anaemia	Anemia, Iron-Deficiency	D018798	339748	11826	327922	36653562	Hemic and Lymphatic Diseases
DisCP0030:2	Iron deficiency anemias, unspecified or not due to blood loss	Anemia, Iron-Deficiency	D018798	456348	4736	451612	34737426	Hemic and Lymphatic Diseases
DisCP0031	Megaloblastic anemia	Anemia, Megaloblastic	D000749	397731	1366	396365	Pan-UKB	Hemic and Lymphatic Diseases
DisCP0032	Pernicious anemia	Anemia, Pernicious	D000752	397308	943	396365	Pan-UKB	Hemic and Lymphatic Diseases
DisCP0033	Other aneurysm	Aneurysm	D000783	411151	2586	408565	Pan-UKB	Cardiovascular Diseases
DisCP0034:1	Angina pectoris	Angina Pectoris	D000787	316291	30670	285621	36653562	Cardiovascular Diseases
DisCP0034:2	Vascular/heart problems diagnosed by doctor: Angina	Angina Pectoris	D000787	455303	14618	440685	31768069	Cardiovascular Diseases
DisCP0035:1	Unstable angina pectoris	Angina, Unstable	D000789	314904	11789	303115	36653562	Cardiovascular Diseases
DisCP0035:2	Diagnoses - main ICD10: I20.0 Unstable angina	Angina, Unstable	D000789	463010	3700	459310	IEU-UKB	Cardiovascular Diseases
DisCP0036	Fracture of lower leg, including ankle	Ankle Fractures	D064386	312980	17690	295290	36653562	Trauma & Emergency Medicine
DisCP0037:1	Vertebral, anorectal, cardiavascular, thracheoesophagial, renal and limb anomaly	Anorectal Malformations	D000071056	342499	4490	338009	36653562	Digestive System Diseases
DisCP0037:2	Other congenital malformations	Anorectal Malformations	D000071056	342499	2275	340224	36653562	Digestive System Diseases
DisCP0038	K62 Other diseases of anus and rectum	Anus Diseases	D001004	420531	26804	393727	Pan-UKB	Digestive System Diseases
DisCP0039:1	Anxiety disorders (more control exclusions)	Anxiety Disorders	D001008	290361	35385	254976	36653562	Mental and Behavioural Disorders
DisCP0039:2	F40 Phobic anxiety disorders	Anxiety Disorders	D001008	452264	609	451655	30349118	Mental and Behavioural Disorders
DisCP0040:1	Aortic aneurysm	Aortic Aneurysm	D001014	325502	7603	317899	36653562	Cardiovascular Diseases
DisCP0040:2	I71 Aortic aneurysm and dissection	Aortic Aneurysm	D001014	452264	1470	450794	30349118	Cardiovascular Diseases
DisCP0041:1	Abdominal aortic aneurysm (AAA)	Aortic Aneurysm, Abdominal	D017544	321100	3201	317899	36653562	Cardiovascular Diseases
DisCP0041:2	Abdominal aortic aneurysm	Aortic Aneurysm, Abdominal	D017544	409871	1306	408565	Pan-UKB	Cardiovascular Diseases
DisCP0042:1	Thoracic aortic aneurysm	Aortic Aneurysm, Thoracic	D017545	325220	7321	317899	36653562	Cardiovascular Diseases
DisCP0042:2	Thoracic aortic aneurysms	Aortic Aneurysm, Thoracic	D017545	19646	1351	18295	34265237	Cardiovascular Diseases
DisCP0043	Calcific aortic valvular stenosis, operated	Aortic Valve Stenosis	D001024	342499	8029	334470	36653562	Cardiovascular Diseases
DisCP0044	Appendiceal conditions	Appendiceal Neoplasms	D001063	420531	4336	416195	Pan-UKB	Neoplasms (Tumors)
DisCP0045:1	Appendicitis, broad definition	Appendicitis	D001064	342286	27523	314763	36653562	Bacterial Infections and Mycoses
DisCP0045:2	Acute appendicitis	Appendicitis	D001064	340469	25706	314763	36653562	Bacterial Infections and Mycoses
DisCP0046:1	Cardiac arrhythmias	Arrhythmias, Cardiac	D001145	263611	59182	204429	36653562	Cardiovascular Diseases
DisCP0046:2	I48 Atrial fibrillation and flutter	Arrhythmias, Cardiac	D001145	361194	6356	354838	Nealelab	Cardiovascular Diseases
DisCP0047	I65 Occlusion and stenosis of precerebral arteries, not resulting in cerebral infarction	Arterial Occlusive Diseases	D001157	420531	1274	419257	Pan-UKB	Cardiovascular Diseases
DisCP0048	M15-M19 Arthrosis	Arthritis	D001168	452264	48510	403754	30349118	Musculoskeletal Diseases
DisCP0049	M00-M03 Infectious arthropathies	Arthritis, Infectious	D001170	452264	524	451740	30349118	Bacterial Infections and Mycoses
DisCP0050:1	Arthritis (juvenile idiopathic)	Arthritis, Juvenile	D001171	12501	3305	9196	33106285	Musculoskeletal Diseases
DisCP0050:2	Juvenile idiopathic arthritis (oligoarticular or rheumatoid factor-negative polyarticular)	Arthritis, Juvenile	D001171	15872	2816	13056	23603761	Musculoskeletal Diseases
DisCP0051:1	Psoriatic arthropathies	Arthritis, Psoriatic	D015535	224099	2776	221323	36653562	Musculoskeletal Diseases
DisCP0051:2	psoriatic arthropathy	Arthritis, Psoriatic	D015535	452264	882	451382	30349118	Musculoskeletal Diseases
DisCP0052:1	Rheumatoid arthritis	Arthritis, Rheumatoid	D001172	47580	13838	33742	23143596	Musculoskeletal Diseases
DisCP0052:2	Rheumatoid arthritis	Arthritis, Rheumatoid	D001172	25708	5539	20169	20453842	Musculoskeletal Diseases
DisCP0053:1	Blood clot, DVT, bronchitis, emphysema, asthma, rhinitis, eczema, allergy diagnosed by doctor	Asthma	D001249	419768	285088	134680	Pan-UKB	Respiratory Tract Diseases
DisCP0053:2	Asthma (childhood onset)	Asthma	D001249	314633	13962	300671	30929738	Respiratory Tract Diseases
DisCP0054:1	Diagnoses - secondary ICD10: J45.9 Asthma, unspecified	Asthma, Occupational	D059366	463010	18988	444022	IEU-UKB	Respiratory Tract Diseases
DisCP0054:2	Asthma, unspecified (mode)	Asthma, Occupational	D059366	212633	18776	193857	36653562	Respiratory Tract Diseases
DisCP0055:1	Reason for glasses/contact lenses: For 'astigmatism'	Astigmatism	D001251	460536	12513	448023	IEU-UKB	Eye Diseases
DisCP0055:2	Reason for glasses/contact lenses: For 'astigmatism'	Astigmatism	D001251	78647	10821	67826	31427789	Eye Diseases
DisCP0056	Atherosclerosis	Atherosclerosis	D050197	410290	1725	408565	Pan-UKB	Cardiovascular Diseases
DisCP0057:1	Atrial fibrillation	Atrial Fibrillation	D001281	1030836	60620	970216	30061737	Cardiovascular Diseases
DisCP0057:2	Atrial fibrillation	Atrial Fibrillation	D001281	537409	55114	482295	29892015	Cardiovascular Diseases
DisCP0058:1	Atrial fibrillation and flutter	Atrial Flutter	D001282	208594	40594	168000	36653562	Cardiovascular Diseases
DisCP0058:2	Diagnoses - main ICD10: I48 Atrial fibrillation and flutter	Atrial Flutter	D001282	463010	5669	457341	IEU-UKB	Cardiovascular Diseases
DisCP0059	Atrioventricular [AV] block	Atrioventricular Block	D054537	387745	3088	384657	Pan-UKB	Cardiovascular Diseases
DisCP0060	Attention deficit hyperactivity disorder	Attention Deficit Disorder with Hyperactivity	D001289	53293	19099	34194	29325848	Mental and Behavioural Disorders
DisCP0061	Autism spectrum disorder	Autism Spectrum Disorder	D000067877	46350	18381	27969	30804558	Mental and Behavioural Disorders
DisCP0062:1	Autoimmune diseases	Autoimmune Diseases	D001327	342499	85418	257081	36653562	Immune System Diseases
DisCP0062:2	Autoimmune diseases excluding thyroid diseases	Autoimmune Diseases	D001327	303606	47304	256302	36653562	Immune System Diseases
DisCP0063:1	Other degenerative diseases of the nervous system	Autoimmune Diseases of the Nervous System	D020274	208504	11079	197425	36653562	Nervous System Diseases
DisCP0063:2	Diagnoses - secondary ICD10: Z82.4 Family history of ischaemic heart disease and other diseases of the circulatory system	Autoimmune Diseases of the Nervous System	D020274	463010	9330	453680	IEU-UKB	Nervous System Diseases
DisCP0064	Spondyloarthritis	Axial Spondyloarthritis	D000089183	316536	5599	310937	36653562	Musculoskeletal Diseases
DisCP0065:1	Other dorsopathies, not elsewhere classified	Back Injuries	D019567	318055	69224	248831	36653562	Trauma & Emergency Medicine
DisCP0065:2	M53 Other dorsopathies, not elsewhere classified	Back Injuries	D019567	452264	593	451671	30349118	Trauma & Emergency Medicine
DisCP0066:1	Pain (limb, back, neck, head abdominally)	Back Pain	D001416	341797	151484	190313	36653562	Pathological Conditions, Signs and Symptoms
DisCP0066:2	back problem	Back Pain	D001416	452264	26889	425375	30349118	Pathological Conditions, Signs and Symptoms
DisCP0067:1	Bacterial infection, other or unspecified	Bacterial Infections	D001424	319332	16018	303314	36653562	Bacterial Infections and Mycoses
DisCP0067:2	B98 Other specified infectious agents as the cause of diseases classified to other chapters	Bacterial Infections	D001424	452264	918	451346	30349118	Bacterial Infections and Mycoses
DisCP0068	Other shoulder lesions	Bankart Lesions	D000070896	255388	2266	253122	36653562	Trauma & Emergency Medicine
DisCP0069:1	Barrett's esophagus	Barrett Esophagus	D001471	56429	13358	43071	34187846	Neoplasms (Tumors)
DisCP0069:2	Barrett's esophagus or Esophageal adenocarcinoma	Barrett Esophagus	D001471	27438	10279	17159	27527254	Neoplasms (Tumors)
DisCP0070	G25 Other extrapyramidal and movement disorders	Basal Ganglia Diseases	D001480	420531	907	419624	Pan-UKB	Nervous System Diseases
DisCP0071	Bell's palsy	Bell Palsy	D020330	304184	2991	301193	36653562	Bacterial Infections and Mycoses
DisCP0072	FI4 : positional arithmetic	Benign Paroxysmal Positional Vertigo	D065635	133420	113353	20067	Pan-UKB	Ear Diseases (Otorhinolaryngologic)
DisCP0073	Calculus of bile duct	Bile Duct Neoplasms	D001650	402459	2917	399542	Pan-UKB	Neoplasms (Tumors)
DisCP0074	K83 Other diseases of biliary tract	Biliary Tract Diseases	D001660	420531	2591	417940	Pan-UKB	Digestive System Diseases
DisCP0075:1	Bipolar and major depression status: No Bipolar or Depression	Bipolar Disorder	D001714	108781	78501	30280	31768069	Mental and Behavioural Disorders
DisCP0075:2	bipolar disorder	Bipolar Disorder	D001714	51710	20352	31358	31043756	Mental and Behavioural Disorders
DisCP0076	Birth weight known	Birth Weight	D001724	420473	238519	181954	Pan-UKB	Pathological Conditions, Signs and Symptoms
DisCP0077	Classic bladder exstrophy	Bladder Exstrophy	D001746	7980	628	7352	36352089	Urogenital Diseases
DisCP0078	Visual impairment including blindness (binocular or monocular)	Blindness	D001766	329280	1640	327640	36653562	Nervous System Diseases
DisCP0079	D65-D69 Coagulation defects, purpura and other haemorrhagic conditions	Blood Coagulation Disorders	D001778	452264	2847	449417	30349118	Hemic and Lymphatic Diseases
DisCP0080	bone disorder	Bone Diseases	D001847	452264	10131	442133	30349118	Musculoskeletal Diseases
DisCP0081	G93 Other disorders of brain	Brain Diseases	D001927	452264	1708	450556	30349118	Nervous System Diseases
DisCP0082:1	Ischemic stroke	Brain Ischemia	D002545	440328	34217	406111	29531354	Nervous System Diseases
DisCP0082:2	Ischemic stroke	Brain Ischemia	D002545	440328	34217	406111	29531354	Nervous System Diseases
DisCP0083	Cancer of brain	Brain Neoplasms	D001932	419059	670	418389	Pan-UKB	Neoplasms (Tumors)
DisCP0084:1	Breast cancer [female]	Breast Cancer Lymphedema	D000072656	219170	13257	205913	Pan-UKB	Hemic and Lymphatic Diseases
DisCP0084:2	Breast cancer (Survival)	Breast Cancer Lymphedema	D000072656	37954	2900	35054	25890600	Hemic and Lymphatic Diseases
DisCP0085	D05 Carcinoma in situ of breast	Breast Carcinoma In Situ	D000071960	420531	2484	418047	Pan-UKB	Neoplasms (Tumors)
DisCP0086	breast cysts	Breast Cyst	D047688	245494	1738	450526	30349118	Neoplasms (Tumors)
DisCP0087	N60 Benign mammary dysplasia	Breast Diseases	D001941	245494	1937	450327	30349118	Skin and Connective Tissue Diseases
DisCP0088:1	breast carcinoma	Breast Neoplasms	D001943	89677	46785	42892	25751625	Neoplasms (Tumors)
DisCP0088:2	Breast cancer (GEE, adjusted for age and BMI)	Breast Neoplasms	D001943	723	58	665	17903305	Neoplasms (Tumors)
DisCP0089	Bronchiectasis	Bronchiectasis	D001987	382338	2682	379656	Pan-UKB	Respiratory Tract Diseases
DisCP0090	Acute bronchiolitis	Bronchiolitis	D001988	325539	1754	323785	36653562	Bacterial Infections and Mycoses
DisCP0091:1	Bronchitis	Bronchitis	D001991	342499	49078	293421	36653562	Bacterial Infections and Mycoses
DisCP0091:2	J40 Bronchitis, not specified as acute or chronic	Bronchitis	D001991	452264	686	451578	30349118	Bacterial Infections and Mycoses
DisCP0092	Chronic bronchitis	Bronchitis, Chronic	D029481	391420	11764	379656	Pan-UKB	Bacterial Infections and Mycoses
DisCP0093	Brugada syndrome	Brugada Syndrome	D053840	12821	2820	10001	35210625	Cardiovascular Diseases
DisCP0094:1	Bundle branch block	Bundle-Branch Block	D002037	389455	4798	384657	Pan-UKB	Cardiovascular Diseases
DisCP0094:2	Left bundle-branch block	Bundle-Branch Block	D002037	238919	1656	237263	36653562	Cardiovascular Diseases
DisCP0095	Operation code: bunion/hallus valgus surgery	Bunion	D000071378	462933	6130	456803	IEU-UKB	Musculoskeletal Diseases
DisCP0096	Corns and callosities	Callosities	D002145	323689	1786	321903	36653562	Skin and Connective Tissue Diseases
DisCP0097:1	Ischaemic heart disease, wide definition	Carcinoid Heart Disease	D002275	342499	56730	285769	36653562	Neoplasms (Tumors)
DisCP0097:2	Hypertensive Heart Disease	Carcinoid Heart Disease	D002275	251171	7415	243756	36653562	Neoplasms (Tumors)
DisCP0098:1	Cancer register - Behaviour of cancer tumour: Carcinoma in situ	Carcinoma in Situ	D002278	61314	10114	51200	31427789	Neoplasms (Tumors)
DisCP0098:2	Carcinoma in situ of skin	Carcinoma in Situ	D002278	403633	942	402691	Pan-UKB	Neoplasms (Tumors)
DisCP0099:1	Basal cell carcinoma	Carcinoma, Basal Cell	D002280	392871	17416	375455	33549134	Neoplasms (Tumors)
DisCP0099:2	Cancer register - Histology of cancer tumour: Basal cell carcinoma, NOS	Carcinoma, Basal Cell	D002280	60692	12890	47802	31427789	Neoplasms (Tumors)
DisCP0100	Type of cancer: ICD10: D05.1 Intraductal carcinoma in situ	Carcinoma, Intraductal, Noninfiltrating	D002285	463010	1917	461093	IEU-UKB	Neoplasms (Tumors)
DisCP0101:1	Non-small cell lung cancer (controls excluding all cancers)	Carcinoma, Non-Small-Cell Lung	D002289	263448	3865	259583	36653562	Neoplasms (Tumors)
DisCP0101:2	Non-small cell lung cancer, squamous (controls excluding all cancers)	Carcinoma, Non-Small-Cell Lung	D002289	260793	1210	259583	36653562	Neoplasms (Tumors)
DisCP0102	Squamous cell lung carcinoma	Carcinoma, Squamous Cell	D002294	63053	7426	55627	28604730	Neoplasms (Tumors)
DisCP0103	Cardiomyopathy	Cardiomyopathies	D009202	242607	5344	237263	36653562	Cardiovascular Diseases
DisCP0104	Cardiomyopathy, other and unspecified	Cardiomyopathy, Alcoholic	D002310	239459	2196	237263	36653562	Cardiovascular Diseases
DisCP0105:1	Hypertrophic cardiomyopathy	Cardiomyopathy, Hypertrophic	D002312	342499	938	341561	36653562	Cardiovascular Diseases
DisCP0105:2	Cardiomyopathy, Hypertrophic obstructive	Cardiomyopathy, Hypertrophic	D002312	237750	487	237263	36653562	Cardiovascular Diseases
DisCP0106:1	Cardiovascular diseases (excluding rheumatic etc)	Cardiovascular Diseases	D002318	342499	174499	168000	36653562	Cardiovascular Diseases
DisCP0106:2	Hard cardiovascular diseases	Cardiovascular Diseases	D002318	342499	54574	287925	36653562	Cardiovascular Diseases
DisCP0107	Diagnoses - main ICD10: G56.0 Carpal tunnel syndrome	Carpal Tunnel Syndrome	D002349	463010	8289	454721	IEU-UKB	Nervous System Diseases
DisCP0108	M94 Other disorders of cartilage	Cartilage Diseases	D002357	452264	819	451445	30349118	Musculoskeletal Diseases
DisCP0109:1	Senile cataract	Cataract	D002386	338291	50961	287330	36653562	Eye Diseases
DisCP0109:2	Other cataract	Cataract	D002386	302331	15001	287330	36653562	Eye Diseases
DisCP0110:1	Celiac disease	Celiac Disease	D002446	15283	4533	10750	20190752	Digestive System Diseases
DisCP0110:2	Celiac disease	Celiac Disease	D002446	456348	1036	455312	34737426	Digestive System Diseases
DisCP0111	Cellulitis	Cellulitis	D002481	486484	12196	474288	IEU-UKB	Bacterial Infections and Mycoses
DisCP0112	G00-G09 Inflammatory diseases of the central nervous system	Central Nervous System Diseases	D002493	452264	670	451594	30349118	Nervous System Diseases
DisCP0113:1	Deep intracerebral hemorrhage stroke	Cerebral Hemorrhage	D002543	2362	881	1481	24656865	Nervous System Diseases
DisCP0113:2	I61 Intracerebral haemorrhage	Cerebral Hemorrhage	D002543	452264	773	451491	30349118	Nervous System Diseases
DisCP0114	G80-G83 Cerebral palsy and other paralytic syndromes	Cerebral Palsy	D002547	452264	2331	449933	30349118	Nervous System Diseases
DisCP0115	I69 Sequelae of cerebrovascular disease	Cerebrovascular Disorders	D002561	452264	1359	450905	30349118	Nervous System Diseases
DisCP0116	Cerebrovascular diseases (FINNGEN)	Cerebrovascular Trauma	D020214	193899	25899	168000	36653562	Nervous System Diseases
DisCP0117:1	Cardiomyopathy (excluding other)	Chagas Cardiomyopathy	D002598	248053	3833	244220	36653562	Bacterial Infections and Mycoses
DisCP0117:2	Nonischemic cardiomyopathy	Chagas Cardiomyopathy	D002598	285267	1500	283767	36653562	Bacterial Infections and Mycoses
DisCP0118:1	Chalazion	Chalazion	D017043	317304	3012	314292	36653562	Neoplasms (Tumors)
DisCP0118:2	Diagnoses - main ICD10: H00.1 Chalazion	Chalazion	D017043	463010	1551	461459	IEU-UKB	Neoplasms (Tumors)
DisCP0119	S66 Injury of muscle and tendon at wrist and hand level	Chemical and Drug Induced Liver Injury	D056486	420531	1395	419136	Pan-UKB	Digestive System Diseases
DisCP0120:1	Chest pain or discomfort	Chest Pain	D002637	458012	73061	384951	IEU-UKB	Pathological Conditions, Signs and Symptoms
DisCP0120:2	Chest pain or discomfort	Chest Pain	D002637	382525	60585	321940	31427789	Pathological Conditions, Signs and Symptoms
DisCP0121:1	Primary sclerosing cholangitis	Cholangitis, Sclerosing	D015209	14890	2871	12019	27992413	Digestive System Diseases
DisCP0121:2	Cholangitis (primary sclerosing, PSC), with reimbursement 202	Cholangitis, Sclerosing	D015209	324012	428	323584	36653562	Digestive System Diseases
DisCP0122:1	Cholecystitits	Cholecystitis	D002764	486484	4052	482432	IEU-UKB	Digestive System Diseases
DisCP0122:2	Cholecystitis	Cholecystitis	D002764	305153	3770	301383	36653562	Digestive System Diseases
DisCP0123	Diagnoses - main ICD10: K80.0 Calculus of gallbladder with acute cholecystitis	Cholecystitis, Acute	D041881	463010	1100	461910	IEU-UKB	Digestive System Diseases
DisCP0124:1	Cholelithiasis, broad definition with cholecystitis	Cholelithiasis	D002769	335844	34461	301383	36653562	Digestive System Diseases
DisCP0124:2	Cholelithiasis	Cholelithiasis	D002769	334277	32894	301383	36653562	Digestive System Diseases
DisCP0125:1	Intrahepatic Cholestasis of Pregnancy (ICP)聽, incl. ICD-8	Cholestasis, Intrahepatic	D002780	190879	2196	188683	36653562	Digestive System Diseases
DisCP0125:2	Intrahepatic Cholestasis of Pregnancy (ICP)聽, incl. ICD-8 (more control exclusions)	Cholestasis, Intrahepatic	D002780	119281	2196	117085	36653562	Digestive System Diseases
DisCP0126	M22 Disorders of patella	Chondromalacia Patellae	D046789	452264	1017	451247	30349118	Musculoskeletal Diseases
DisCP0127:1	Other chronic ischemic heart disease, unspecified	Chronic Disease	D002908	413250	31198	382052	Pan-UKB	Pathological Conditions, Signs and Symptoms
DisCP0127:2	Chronic myeloproliferative disease	Chronic Disease	D002908	340923	285	340638	36653562	Pathological Conditions, Signs and Symptoms
DisCP0128	Z82 Family history of certain disabilities and chronic diseases leading to disablement	Chronic Kidney Diseases of Uncertain Etiology	D000092702	420531	16431	404100	Pan-UKB	Urogenital Diseases
DisCP0129:1	Chronic periodontitis	Chronic Periodontitis	D055113	409406	1249	408157	Pan-UKB	Stomatognathic Diseases (Mouth & Jaw)
DisCP0129:2	Periodontal complex trait 1	Chronic Periodontitis	D055113	975	394	581	26962152	Stomatognathic Diseases (Mouth & Jaw)
DisCP0130	Hypertrophic scar	Cicatrix, Hypertrophic	D017439	323197	1294	321903	36653562	Pathological Conditions, Signs and Symptoms
DisCP0131	Disorders of sclera, cornea, iris and ciliary body	Ciliary Motility Disorders	D002925	342499	17024	325475	36653562	Respiratory Tract Diseases
DisCP0132	colitis/not crohns or ulcerative colitis	Colitis	D003092	452264	1171	451093	30349118	Digestive System Diseases
DisCP0133:1	Ulcerative colitis	Colitis, Ulcerative	D003093	27432	6968	20464	26192919	Digestive System Diseases
DisCP0133:2	Ulcerative colitis	Colitis, Ulcerative	D003093	26405	6687	19718	21297633	Digestive System Diseases
DisCP0134:1	Colonic or urogenital fistula	Colonic Neoplasms	D003110	342499	7905	334594	36653562	Neoplasms (Tumors)
DisCP0134:2	Colon cancer	Colonic Neoplasms	D003110	456348	3221	453127	34737426	Neoplasms (Tumors)
DisCP0135:1	Benign neoplasm of colon, rectum, anus and anal canal	Colorectal Neoplasms	D015179	342499	17664	324835	36653562	Neoplasms (Tumors)
DisCP0135:2	D12 Benign neoplasm of colon, rectum, anus and anal canal	Colorectal Neoplasms	D015179	420531	16552	403979	Pan-UKB	Neoplasms (Tumors)
DisCP0136	Z90 Acquired absence of organs, not elsewhere classified	Congenital Abnormalities	D000013	420531	20049	400482	Pan-UKB	Congenital, Hereditary, and Neonatal Diseases
DisCP0137	Congenital iodine-deficiency syndrome/hypothyroidism	Congenital Hypothyroidism	D003409	293124	808	292316	36653562	Musculoskeletal Diseases
DisCP0138:1	Osteopathies and chondropathies	Congenital, Hereditary, and Neonatal Diseases and Abnormalities	D009358	342499	16782	325717	36653562	Congenital, Hereditary, and Neonatal Diseases
DisCP0138:2	Hypo-osmolality and hyponatraemia	Congenital, Hereditary, and Neonatal Diseases and Abnormalities	D009358	300793	4413	296380	36653562	Congenital, Hereditary, and Neonatal Diseases
DisCP0139	H11 Other disorders of conjunctiva	Conjunctival Diseases	D003229	452264	823	451441	30349118	Eye Diseases
DisCP0140:1	Conjunctivitis	Conjunctivitis	D003231	339633	25326	314307	36653562	Eye Diseases
DisCP0140:2	Conjunctivitis (acute, non atopic)	Conjunctivitis	D003231	322134	7827	314307	36653562	Eye Diseases
DisCP0141	Allergic conjunctivitis	Conjunctivitis, Allergic	D003233	342499	18321	324178	36653562	Eye Diseases
DisCP0142	Diffuse diseases of connective tissue	Connective Tissue Diseases	D003240	412833	1156	411677	Pan-UKB	Skin and Connective Tissue Diseases
DisCP0143	Contracture of palmar fascia [Dupuytren's disease]	Contracture	D003286	391155	4233	386922	Pan-UKB	Musculoskeletal Diseases
DisCP0144	H18 Other disorders of cornea	Corneal Diseases	D003316	420531	895	419636	Pan-UKB	Eye Diseases
DisCP0145:1	Hereditary retinal dystrophies	Corneal Dystrophies, Hereditary	D003317	406339	1804	404535	Pan-UKB	Eye Diseases
DisCP0145:2	Hereditary corneal dystrophies	Corneal Dystrophies, Hereditary	D003317	326117	642	325475	36653562	Eye Diseases
DisCP0146	Corneal opacity and other disorders of cornea	Corneal Opacity	D003318	405486	951	404535	Pan-UKB	Eye Diseases
DisCP0147	Corneal ulcer	Corneal Ulcer	D003320	330234	4759	325475	36653562	Bacterial Infections and Mycoses
DisCP0148:1	Coronary artery disease	Coronary Artery Disease	D003324	547261	122733	424528	29212778	Cardiovascular Diseases
DisCP0148:2	Coronary artery disease	Coronary Artery Disease	D003324	194427	63746	130681	23202125	Cardiovascular Diseases
DisCP0149	Major coronary heart disease event	Coronary Disease	D003327	342499	39036	303463	36653562	Cardiovascular Diseases
DisCP0150	Cough on most days	Cough	D003371	112583	15367	97216	IEU-UKB	Respiratory Tract Diseases
DisCP0151:1	COVID-19 (RELEASE 5)	COVID-19	D000086382	1683768	38984	1644784	32404885	Bacterial Infections and Mycoses
DisCP0151:2	COVID-19 (hospitalized vs population) RELEASE 5	COVID-19	D000086382	1557411	8316	1549095	32404885	Bacterial Infections and Mycoses
DisCP0152	cranial nerve problem/palsy	Cranial Nerve Diseases	D003389	452264	884	451380	30349118	Nervous System Diseases
DisCP0153:1	First line medication for Crohn's disease	Crohn Disease	D003424	342499	66408	276091	36653562	Digestive System Diseases
DisCP0153:2	Crohn's disease	Crohn Disease	D003424	30740	14763	15977	23128233	Digestive System Diseases
DisCP0154:1	Other arthropathies	Crystal Arthropathies	D000070657	414362	42030	372332	Pan-UKB	Musculoskeletal Diseases
DisCP0154:2	Other/unspecified reactive arthropathies	Crystal Arthropathies	D000070657	342234	1665	340569	36653562	Musculoskeletal Diseases
DisCP0155:1	Tooth agenesis EXCLUDE clefts and syndromes , including avohilmo	Cyclodialysis Clefts	D000080322	341697	777	340920	36653562	Eye Diseases
DisCP0155:2	Caries in Clefts patients , including avohilmo	Cyclodialysis Clefts	D000080322	342499	197	342302	36653562	Eye Diseases
DisCP0156:1	Cystic fibrosis-related diabetes in cystic fibrosis	Cystic Fibrosis	D003550	4108	1426	2682	36206743	Digestive System Diseases
DisCP0156:2	cystic fibrosis associated meconium ileus	Cystic Fibrosis	D003550	6770	1115	5655	30807572	Digestive System Diseases
DisCP0157	Cystitis	Cystitis	D003556	456348	1324	455024	34737426	Urogenital Diseases
DisCP0158	Chronic cystitis	Cystitis, Interstitial	D018856	456348	599	455749	34737426	Urogenital Diseases
DisCP0159	Diagnoses - main ICD10: N81.1 Cystocele	Cystocele	D052858	463010	2554	460456	IEU-UKB	Urogenital Diseases
DisCP0160:1	Non-accidental death in close genetic family	Death	D003643	144817	39522	105295	IEU-UKB	Pathological Conditions, Signs and Symptoms
DisCP0160:2	Non-accidental death in close genetic family	Death	D003643	122322	33343	88979	31427789	Pathological Conditions, Signs and Symptoms
DisCP0161	Witnessed sudden violent death	Death, Sudden	D003645	147517	19937	127580	31768069	Pathological Conditions, Signs and Symptoms
DisCP0162	E86 Volume depletion	Dehydration	D003681	452264	3072	449192	30349118	Nutritional and Metabolic Diseases
DisCP0163:1	Delirium dementia and amnestic and other cognitive disorders	Delirium	D003693	414333	3500	410833	Pan-UKB	Nervous System Diseases
DisCP0163:2	Delirium, not induced by alcohol and other psychoactive substances	Delirium	D003693	327918	2612	325306	36653562	Nervous System Diseases
DisCP0164:1	Dementia	Dementia	D003704	338823	13517	325306	36653562	Nervous System Diseases
DisCP0164:2	Any dementia (more control exclusions)	Dementia	D003704	267018	12042	254976	36653562	Nervous System Diseases
DisCP0165:1	Dementia, including avohilmo	Dementia, Vascular	D015140	342499	14874	327625	36653562	Nervous System Diseases
DisCP0165:2	Vascular dementia	Dementia, Vascular	D015140	331030	2048	328982	36653562	Nervous System Diseases
DisCP0166	G35-G37 Demyelinating diseases of the central nervous system	Demyelinating Autoimmune Diseases, CNS	D020278	452264	1631	450633	30349118	Nervous System Diseases
DisCP0167:1	Calculus of kidney and ureter	Dental Calculus	D003728	341725	8597	333128	36653562	Stomatognathic Diseases (Mouth & Jaw)
DisCP0167:2	Diagnoses - main ICD10: K80.2 Calculus of gallbladder without cholecystitis	Dental Calculus	D003728	463010	5766	457244	IEU-UKB	Stomatognathic Diseases (Mouth & Jaw)
DisCP0168	Dental caries 1, only avohilmo	Dental Caries	D003731	342499	139994	202505	36653562	Stomatognathic Diseases (Mouth & Jaw)
DisCP0169:1	Molar incisor enamel hypoplasia , including avohilmo	Dental Enamel Hypoplasia	D003744	342499	513	341986	36653562	Stomatognathic Diseases (Mouth & Jaw)
DisCP0169:2	Hypoplasia of dental enamel	Dental Enamel Hypoplasia	D003744	342183	197	341986	36653562	Stomatognathic Diseases (Mouth & Jaw)
DisCP0170	K07 Dentofacial anomalies [including malocclusion]	Dentofacial Deformities	D063169	452264	651	451613	30349118	Musculoskeletal Diseases
DisCP0171:1	Depression	Depression	D003863	480359	135458	344901	29700475	Mental and Behavioural Disorders
DisCP0171:2	Depression (broad)	Depression	D003863	322580	113769	208811	29662059	Mental and Behavioural Disorders
DisCP0172	Postpartum depression	Depression, Postpartum	D019052	249835	13657	236178	36653562	Urogenital Diseases
DisCP0173:1	Bipolar and major depression status	Depressive Disorder, Major	D003865	100208	72365	27843	Pan-UKB	Mental and Behavioural Disorders
DisCP0173:2	Major depressive disorder	Depressive Disorder, Major	D003865	10640	5303	5337	26176920	Mental and Behavioural Disorders
DisCP0174:1	Dermatitis and eczema	Dermatitis	D003872	342499	35590	306909	36653562	Skin and Connective Tissue Diseases
DisCP0174:2	Other and unspecified dermatitis	Dermatitis	D003872	325917	19008	306909	36653562	Skin and Connective Tissue Diseases
DisCP0175	Allergic contact dermatitis	Dermatitis, Allergic Contact	D017449	310755	3846	306909	36653562	Skin and Connective Tissue Diseases
DisCP0176:1	atopic eczema	Dermatitis, Atopic	D003876	796661	22474	774187	34454985	Congenital, Hereditary, and Neonatal Diseases
DisCP0176:2	Atopic dermatitis	Dermatitis, Atopic	D003876	318873	11964	306909	36653562	Congenital, Hereditary, and Neonatal Diseases
DisCP0177:1	Diabetes, several complications	Diabetes Complications	D048909	263114	13634	249480	36653562	Endocrine System Diseases
DisCP0177:2	Unspecified diabetes without complications	Diabetes Complications	D048909	285652	2428	283224	36653562	Endocrine System Diseases
DisCP0178:1	Unspecified diabetes	Diabetes Insipidus	D003919	289797	6573	283224	36653562	Urogenital Diseases
DisCP0178:2	thiazolidinedione|diabetes	Diabetes Insipidus	D003919	420531	1451	419080	Pan-UKB	Urogenital Diseases
DisCP0179:1	Diabetes mellitus	Diabetes Mellitus	D003920	420529	24348	396181	Pan-UKB	Nutritional and Metabolic Diseases
DisCP0179:2	Diabetes (diagnosed by doctor)	Diabetes Mellitus	D003920	385420	18483	366937	31427789	Nutritional and Metabolic Diseases
DisCP0180:1	type i diabetes mellitus	Diabetes Mellitus, Type 1	D003922	520580	18942	501638	34012112	Nutritional and Metabolic Diseases
DisCP0180:2	Type 1 diabetes(meta)	Diabetes Mellitus, Type 1	D003922	14245	6672	7573	25751624	Nutritional and Metabolic Diseases
DisCP0181:1	Type 2 Diabetes	Diabetes Mellitus, Type 2	D003924	898130	74124	824006	30297969	Nutritional and Metabolic Diseases
DisCP0181:2	Type 2 diabetes, definitions combined	Diabetes Mellitus, Type 2	D003924	332321	49114	283207	36653562	Nutritional and Metabolic Diseases
DisCP0182:1	Diabetes, insulin treatment (Kela reimbursement) (more control exclusions)	Diabetes, Gestational	D016640	330644	47438	283206	36653562	Urogenital Diseases
DisCP0182:2	Gestational diabetes (for exclusion)	Diabetes, Gestational	D016640	190879	11279	179600	36653562	Urogenital Diseases
DisCP0183:1	Diabetic hypoglycemia	Diabetic Foot	D017719	255980	6500	249480	36653562	Cardiovascular Diseases
DisCP0183:2	Diabetic maculopathy (more control exclusions)	Diabetic Foot	D017719	286587	3115	283472	36653562	Cardiovascular Diseases
DisCP0184:1	Diabetic ketoacidosis	Diabetic Ketoacidosis	D016883	256681	7201	249480	36653562	Nutritional and Metabolic Diseases
DisCP0184:2	Unspecified diabetes with ketoacidosis	Diabetic Ketoacidosis	D016883	283443	219	283224	36653562	Nutritional and Metabolic Diseases
DisCP0185:1	Diabetic neuropathy	Diabetic Neuropathies	D003929	251924	2444	249480	36653562	Nervous System Diseases
DisCP0185:2	Diabetic polyneuropathy	Diabetic Neuropathies	D003929	340981	926	340055	36653562	Nervous System Diseases
DisCP0186:1	Diabetic retinopathy (more control exclusions)	Diabetic Retinopathy	D003930	292487	8942	283545	36653562	Eye Diseases
DisCP0186:2	Diabetic retinopathy	Diabetic Retinopathy	D003930	320030	5988	314042	36653562	Eye Diseases
DisCP0187	Diarrhea	Diarrhea	D003967	330949	679	330270	Pan-UKB	Pathological Conditions, Signs and Symptoms
DisCP0188:1	K80-K87 Disorders of gallbladder, biliary tract and pancreas	Digestive System Diseases	D004066	452264	19750	432514	30349118	Digestive System Diseases
DisCP0188:2	Other diseases of the digestive system	Digestive System Diseases	D004066	342499	14295	328204	36653562	Digestive System Diseases
DisCP0189	K60 Fissure and fistula of anal and rectal regions	Digestive System Fistula	D016154	420531	3508	417023	Pan-UKB	Digestive System Diseases
DisCP0190	C15-C26 Malignant neoplasms of digestive organs	Digestive System Neoplasms	D004067	452264	6134	446130	30349118	Neoplasms (Tumors)
DisCP0191	Disorders of tooth development and eruption	Disorders of Sex Development	D012734	243910	1392	242518	36653562	Urogenital Diseases
DisCP0192	Dissection of aorta	Dissection, Abdominal Aorta	D000094631	318698	799	317899	36653562	Cardiovascular Diseases
DisCP0193:1	K57 Diverticular disease of intestine	Diverticular Diseases	D000076385	420531	35617	384914	Pan-UKB	Digestive System Diseases
DisCP0193:2	diverticular disease	Diverticular Diseases	D000076385	451099	31964	419135	30661054	Digestive System Diseases
DisCP0194	Non-cancer illness code, self-reported: diverticular disease/diverticulitis	Diverticulitis	D004238	462933	5193	457740	IEU-UKB	Digestive System Diseases
DisCP0195	Diverticulosis and diverticulitis	Diverticulosis, Stomach	D045724	365929	35659	330270	Pan-UKB	Digestive System Diseases
DisCP0196	Diverticulosis	Diverticulum	D004240	365887	35617	330270	Pan-UKB	Digestive System Diseases
DisCP0197	Z88 Allergy status to drug/meds/biol subst	Drug Hypersensitivity	D004342	244890	24012	220878	31427789	Chemically-Induced Disorders
DisCP0198	dry eyes	Dry Eye Syndromes	D015352	452264	650	451614	30349118	Eye Diseases
DisCP0199:1	K26 Duodenal ulcer	Duodenal Ulcer	D004381	420531	3659	416872	Pan-UKB	Digestive System Diseases
DisCP0199:2	Duodenal ulcer	Duodenal Ulcer	D004381	295420	3164	292256	36653562	Digestive System Diseases
DisCP0200	Duodenitis	Duodenitis	D004382	388964	9104	379860	Pan-UKB	Digestive System Diseases
DisCP0201:1	Palmar fascial fibromatosis [Dupuytren]	Dupuytren Contracture	D004387	257738	4616	253122	36653562	Neoplasms (Tumors)
DisCP0201:2	Diagnoses - main ICD10: M72.04 Palmar fascial fibromatosis [Dupuytren]-Hand	Dupuytren Contracture	D004387	463010	1537	461473	IEU-UKB	Neoplasms (Tumors)
DisCP0202	Acquired absence of breast	Dyslexia, Acquired	D004411	207907	3058	204849	Pan-UKB	Nervous System Diseases
DisCP0203:1	Functional dyspepsia	Dyspepsia	D004415	299971	7715	292256	36653562	Pathological Conditions, Signs and Symptoms
DisCP0203:2	dyspepsia / indigestion	Dyspepsia	D004415	452264	565	451699	30349118	Pathological Conditions, Signs and Symptoms
DisCP0204	G47 Sleep disorders	Dyssomnias	D020920	361194	2723	358471	Nealelab	Nervous System Diseases
DisCP0205	Dystonia	Dystonia	D004421	335178	1320	333858	36653562	Nervous System Diseases
DisCP0206:1	Diseases of middle ear and mastoid	Ear Diseases	D004427	342499	22164	320335	36653562	Ear Diseases (Otorhinolaryngologic)
DisCP0206:2	Diseases of external ear	Ear Diseases	D004427	342499	8582	333917	36653562	Ear Diseases (Otorhinolaryngologic)
DisCP0207:1	Non-cancer illness code, self-reported: eczema/dermatitis	Eczema	D004485	462933	11819	451114	IEU-UKB	Skin and Connective Tissue Diseases
DisCP0207:2	Non-cancer illness code, self-reported: eczema/dermatitis	Eczema	D004485	289307	9831	279476	31427789	Skin and Connective Tissue Diseases
DisCP0208	Embolic stroke with flimmer	Embolic Stroke	D000083262	302512	607	301905	36653562	Nervous System Diseases
DisCP0209:1	Other embolism and thrombosis	Embolism and Thrombosis	D016769	298407	3393	295014	36653562	Cardiovascular Diseases
DisCP0209:2	I74 Arterial embolism and thrombosis	Embolism and Thrombosis	D016769	452264	1002	451262	30349118	Cardiovascular Diseases
DisCP0210:1	Blood clot, DVT, bronchitis, emphysema, asthma, rhinitis, eczema, allergy diagnosed by doctor: None of the above	Emphysema	D004646	462013	314035	147978	IEU-UKB	Pathological Conditions, Signs and Symptoms
DisCP0210:2	Emphysema	Emphysema	D004646	285244	1655	283589	36653562	Pathological Conditions, Signs and Symptoms
DisCP0211	Infective dermatitis	Endocarditis	D004696	309879	2970	306909	36653562	Cardiovascular Diseases
DisCP0212	Malignant neoplasm of endocrine gland (controls excluding all cancers)	Endocrine Gland Neoplasms	D004701	261249	1666	259583	36653562	Neoplasms (Tumors)
DisCP0213:1	Endometrial cancer	Endometrial Neoplasms	D016889	121885	12906	108979	30093612	Neoplasms (Tumors)
DisCP0213:2	Endometrial cancer (endometrioid histology)	Endometrial Neoplasms	D016889	54884	8758	46126	30093612	Neoplasms (Tumors)
DisCP0214:1	Endometriosis	Endometriosis	D004715	114119	13456	100663	36653562	Urogenital Diseases
DisCP0214:2	Endometriosis of ovary	Endometriosis	D004715	105893	5230	100663	36653562	Urogenital Diseases
DisCP0215:1	K50-K52 Noninfective enteritis and colitis	Enterocolitis, Pseudomembranous	D004761	452264	21044	431220	30349118	Bacterial Infections and Mycoses
DisCP0215:2	Enterocolitis due to Clostridium difficile	Enterocolitis, Pseudomembranous	D004761	340277	2791	337486	36653562	Bacterial Infections and Mycoses
DisCP0216	Entropion and trichiasis of eyelid	Entropion	D004774	316310	2018	314292	36653562	Eye Diseases
DisCP0217	Illness, injury, bereavement, stress in last 2 years: None of the above	Environmental Illness	D018876	459742	256792	202950	IEU-UKB	Immune System Diseases
DisCP0218	Sebaceous cyst	Epidermal Cyst	D004814	419520	9745	409775	Pan-UKB	Neoplasms (Tumors)
DisCP0219:1	Juvenile myoclonic epilepsy	Epilepsy	D004827	5395	1177	4218	30531953	Nervous System Diseases
DisCP0219:2	Childhood absence epilepsy	Epilepsy	D004827	24996	778	24218	30531953	Nervous System Diseases
DisCP0220	Generalized convulsive epilepsy	Epilepsy, Generalized	D004829	403779	530	403249	Pan-UKB	Nervous System Diseases
DisCP0221	Macular pucker	Epiretinal Membrane	D019773	317037	2995	314042	36653562	Eye Diseases
DisCP0222	Epistaxis or throat hemorrhage	Epistaxis	D004844	401750	2993	398757	Pan-UKB	Respiratory Tract Diseases
DisCP0223:1	PDE5 inhibitor|pulmonary hypertension|erectile dysfunction	Erectile Dysfunction	D007172	420531	12440	408091	Pan-UKB	Urogenital Diseases
DisCP0223:2	Erectile dysfunction	Erectile Dysfunction	D007172	151530	1973	149557	36653562	Urogenital Diseases
DisCP0224	Erysipelas	Erysipelas	D004886	321166	17852	303314	36653562	Bacterial Infections and Mycoses
DisCP0225	L53 Other erythematous conditions	Erythema	D004890	452264	579	451685	30349118	Skin and Connective Tissue Diseases
DisCP0226	Erythema nodosum	Erythema Nodosum	D004893	331994	724	331270	36653562	Skin and Connective Tissue Diseases
DisCP0227	I85 Oesophageal varices	Esophageal and Gastric Varices	D004932	420531	649	419882	Pan-UKB	Digestive System Diseases
DisCP0228	oesophageal disorder	Esophageal Diseases	D004935	452264	30005	422259	30349118	Digestive System Diseases
DisCP0229	Esophageal adenocarcinoma	Esophageal Fistula	D004937	21271	4112	17159	27527254	Digestive System Diseases
DisCP0230	Stenosis and insufficiency of lacrimal passages	Esophageal Stenosis	D004940	316579	2287	314292	36653562	Digestive System Diseases
DisCP0231	oesophagitis/barretts oesophagus	Esophagitis	D004941	452264	1390	450874	30349118	Digestive System Diseases
DisCP0232	Esophagitis, GERD and related diseases	Esophagitis, Peptic	D004942	411367	40018	371349	Pan-UKB	Digestive System Diseases
DisCP0233:1	Essential hypertension	Essential Hypertension	D000075222	419550	94062	325488	Pan-UKB	Cardiovascular Diseases
DisCP0233:2	Hypertension, essential	Essential Hypertension	D000075222	324894	81138	243756	36653562	Cardiovascular Diseases
DisCP0234	Glaucoma, exfoliation	Exfoliation Syndrome	D017889	329131	2697	326434	36653562	Eye Diseases
DisCP0235	Deforming dorsopathies	Exostoses, Multiple Hereditary	D005097	257349	8518	248831	36653562	Neoplasms (Tumors)
DisCP0236	Divergent concomitant strabismus	Exotropia	D005099	330752	2064	328688	36653562	Nervous System Diseases
DisCP0237:1	Other eye problems	Eye Diseases	D005128	461565	66747	394818	IEU-UKB	Eye Diseases
DisCP0237:2	Other eye problems	Eye Diseases	D005128	385424	55810	329614	31427789	Eye Diseases
DisCP0238	Viral infections characterized by skin and mucous membrane lesions	Eye Infections, Viral	D015828	342499	12412	330087	36653562	Bacterial Infections and Mycoses
DisCP0239	eye trauma	Eye Injuries	D005131	452264	627	451637	30349118	Nervous System Diseases
DisCP0240	H01 Other inflammation of eyelid	Eyelid Diseases	D005141	452264	642	451622	30349118	Eye Diseases
DisCP0241	G51 Facial nerve disorders	Facial Nerve Diseases	D005155	452264	938	451326	30349118	Stomatognathic Diseases (Mouth & Jaw)
DisCP0242	Operation code: spine or back surgery	Failed Back Surgery Syndrome	D055111	462933	5683	457250	IEU-UKB	Pathological Conditions, Signs and Symptoms
DisCP0243	Intestinal malabsorption	Fanconi Syndrome	D005198	329277	1073	328204	36653562	Urogenital Diseases
DisCP0244	Fasciitis	Fasciitis	D005208	391693	4771	386922	Pan-UKB	Musculoskeletal Diseases
DisCP0245	Alcoholic liver damage	Fatty Liver, Alcoholic	D005235	393099	1053	392046	Pan-UKB	Digestive System Diseases
DisCP0246	Poor fetal growth	Fetal Growth Retardation	D005317	190879	3056	187823	36653562	Urogenital Diseases
DisCP0247	O42 Premature rupture of membranes	Fetal Membranes, Premature Rupture	D005322	245494	1177	451087	30349118	Urogenital Diseases
DisCP0248	R50 Fever of unknown origin	Fever of Unknown Origin	D005335	361194	1156	360038	Nealelab	Pathological Conditions, Signs and Symptoms
DisCP0249:1	M72 Fibroblastic disorders	Fibromatosis, Plantar	D000071380	452264	4321	447943	30349118	Neoplasms (Tumors)
DisCP0249:2	Plantar fascial fibromatosis	Fibromatosis, Plantar	D000071380	255546	2424	253122	36653562	Neoplasms (Tumors)
DisCP0250:1	TMD muscular pain linked with fibromyalgia	Fibromyalgia	D005356	342499	7786	334713	36653562	Musculoskeletal Diseases
DisCP0250:2	fibromyalgia	Fibromyalgia	D005356	452264	656	451608	30349118	Musculoskeletal Diseases
DisCP0251	Benign mammary dysplasias	Focal Facial Dermal Dysplasias	D000090303	223090	3143	219947	Pan-UKB	Congenital, Hereditary, and Neonatal Diseases
DisCP0252:1	L72 Follicular cysts of skin and subcutaneous tissue	Follicular Cyst	D005497	420531	9105	411426	Pan-UKB	Neoplasms (Tumors)
DisCP0252:2	Follicular cysts of skin and subcutaneous tissue	Follicular Cyst	D005497	333528	4781	328747	36653562	Neoplasms (Tumors)
DisCP0253	Illnesses of mother: None of the above (group 2)	Foodborne Diseases	D005517	428082	330107	97975	IEU-UKB	Chemically-Induced Disorders
DisCP0254:1	Acquired foot deformities	Foot Deformities, Acquired	D005531	414831	11304	403527	Pan-UKB	Musculoskeletal Diseases
DisCP0254:2	Flat foot [pes planus] (acquired)	Foot Deformities, Acquired	D005531	223657	2334	221323	36653562	Musculoskeletal Diseases
DisCP0255	S52 Fracture of forearm	Forearm Injuries	D005543	361194	5080	356114	Nealelab	Trauma & Emergency Medicine
DisCP0256:1	Fractured/broken bones in last 5 years	Fractures, Bone	D050723	460389	44502	415887	IEU-UKB	Trauma & Emergency Medicine
DisCP0256:2	Fractured/broken bones in last 5 years	Fractures, Bone	D050723	384446	37073	347373	31427789	Trauma & Emergency Medicine
DisCP0257	other fractures	Fractures, Open	D005597	452264	735	451529	30349118	Trauma & Emergency Medicine
DisCP0258	M80 Osteoporosis with pathological fracture	Fractures, Spontaneous	D005598	452264	977	451287	30349118	Trauma & Emergency Medicine
DisCP0259:1	Other coagulation defects	Furcation Defects	D017823	339088	1680	337408	36653562	Stomatognathic Diseases (Mouth & Jaw)
DisCP0259:2	Other and unspecified coagulation defects	Furcation Defects	D017823	338471	1063	337408	36653562	Stomatognathic Diseases (Mouth & Jaw)
DisCP0260	gall bladder disease	Gallbladder Diseases	D005705	452264	8169	444095	30349118	Digestive System Diseases
DisCP0261	Ganglion	Ganglion Cysts	D045888	259613	6491	253122	36653562	Neoplasms (Tumors)
DisCP0262	Gastritis and duodenitis	Gastritis	D005756	415491	35631	379860	Pan-UKB	Digestive System Diseases
DisCP0263	Other hypertrophic and atrophic conditions of skin	Gastritis, Atrophic	D005757	456348	1243	455105	34737426	Digestive System Diseases
DisCP0264:1	Diarrhoea and gastroenteritis of presumed infectious origin	Gastroenteritis	D005759	332167	26288	305879	36653562	Digestive System Diseases
DisCP0264:2	K52 Other and unsp noninfective gastroenteritis and colitis	Gastroenteritis	D005759	300791	9873	290918	31427789	Digestive System Diseases
DisCP0265:1	gastroesophageal reflux disease	Gastroesophageal Reflux	D005764	602604	129080	473524	34187846	Digestive System Diseases
DisCP0265:2	K21 Gastro-esophageal reflux disease	Gastroesophageal Reflux	D005764	244890	11216	233674	31427789	Digestive System Diseases
DisCP0266	K20-K31 Diseases of oesophagus, stomach and duodenum	Gastrointestinal Diseases	D005767	452264	66970	385294	30349118	Digestive System Diseases
DisCP0267:1	hypertension	Genetic Predisposition to Disease	D020022	458554	144793	313761	30940143	Pathological Conditions, Signs and Symptoms
DisCP0267:2	Endometrial cancer	Genetic Predisposition to Disease	D020022	121885	12906	108979	30093612	Pathological Conditions, Signs and Symptoms
DisCP0268	Genital prolapse	Genital Diseases	D000091662	227204	13508	213696	Pan-UKB	Urogenital Diseases
DisCP0269	N80-N98 Noninflammatory disorders of female genital tract	Genital Diseases, Female	D005831	245494	52974	399290	30349118	Urogenital Diseases
DisCP0270:1	Diseases of male genital organs	Genital Diseases, Male	D005832	151620	41550	110070	36653562	Urogenital Diseases
DisCP0270:2	N40-N51 Diseases of male genital organs	Genital Diseases, Male	D005832	206770	21184	431080	30349118	Urogenital Diseases
DisCP0271:1	Noninflammatory disorders of female genital tract	Genital Neoplasms, Female	D005833	190879	90216	100663	36653562	Neoplasms (Tumors)
DisCP0271:2	Female genital prolapse	Genital Neoplasms, Female	D005833	115860	15197	100663	36653562	Neoplasms (Tumors)
DisCP0272:1	malignant neoplasm of male genital organs (controls excluding all cancers)	Genital Neoplasms, Male	D005834	122160	11971	110189	36653562	Neoplasms (Tumors)
DisCP0272:2	C60-C63 Malignant neoplasms of male genital organs	Genital Neoplasms, Male	D005834	206770	7295	444969	30349118	Neoplasms (Tumors)
DisCP0273	Dry age-related macular degeneration (includes geographic atrophy)	Geographic Atrophy	D057092	227685	5095	222590	36653562	Eye Diseases
DisCP0274:1	Giant cell arteritis	Giant Cell Arteritis	D013700	332999	884	332115	36653562	Nervous System Diseases
DisCP0274:2	Temporal arteritis	Giant Cell Arteritis	D013700	332909	794	332115	36653562	Nervous System Diseases
DisCP0275	K05 Gingivitis and periodontal diseases	Gingival Diseases	D005882	452264	898	451366	30349118	Stomatognathic Diseases (Mouth & Jaw)
DisCP0276	Mouth/teeth dental problems: Bleeding gums	Gingival Hemorrhage	D005884	461113	60218	400895	IEU-UKB	Stomatognathic Diseases (Mouth & Jaw)
DisCP0277:1	Glaucoma (multi-trait analysis)	Glaucoma	D005901	127265	7947	119318	31959993	Eye Diseases
DisCP0277:2	Normotensive glaucoma	Glaucoma	D005901	328190	1756	326434	36653562	Eye Diseases
DisCP0278	Primary angle-closure glaucoma	Glaucoma, Angle-Closure	D015812	405456	921	404535	Pan-UKB	Eye Diseases
DisCP0279	Neovascular glaucoma	Glaucoma, Neovascular	D015355	333949	968	332981	36653562	Eye Diseases
DisCP0280:1	Glaucoma (primary open-angle)	Glaucoma, Open-Angle	D005902	216257	16677	199580	33627673	Eye Diseases
DisCP0280:2	Glaucoma (primary open-angle)	Glaucoma, Open-Angle	D005902	192702	15229	177473	33627673	Eye Diseases
DisCP0281	Glioma	Glioma	D005910	6811	1856	4955	22886559	Neoplasms (Tumors)
DisCP0282	IgA nephropathy (IgA glomerulonephritis)	Glomerulonephritis, IGA	D005922	342499	538	341961	36653562	Urogenital Diseases
DisCP0283	Membranous nephropathy	Glomerulonephritis, Membranous	D015433	7979	2150	5829	32231244	Urogenital Diseases
DisCP0284:1	Benign neoplasm of colon	Glossitis, Benign Migratory	D005929	417182	26135	391047	Pan-UKB	Stomatognathic Diseases (Mouth & Jaw)
DisCP0284:2	Benign neoplasm of breast	Glossitis, Benign Migratory	D005929	190879	3257	187622	36653562	Stomatognathic Diseases (Mouth & Jaw)
DisCP0285	Other disorders of glucose regulation and pancreatic internal secretion	Glucose Metabolism Disorders	D044882	342499	2264	340235	36653562	Nutritional and Metabolic Diseases
DisCP0286:1	Nontoxic multinodular goitre	Goiter	D006042	297814	5498	292316	36653562	Endocrine System Diseases
DisCP0286:2	E04 Other non-toxic goitre	Goiter	D006042	452264	1826	450438	30349118	Endocrine System Diseases
DisCP0287	Nontoxic nodular goiter	Goiter, Nodular	D006044	400416	1382	399034	Pan-UKB	Endocrine System Diseases
DisCP0288:1	Gout	Gout	D006073	228784	7461	221323	36653562	Musculoskeletal Diseases
DisCP0288:2	Non-cancer illness code, self-reported: gout	Gout	D006073	462933	6543	456390	IEU-UKB	Musculoskeletal Diseases
DisCP0289	Pyogenic arthritis	Granuloma, Pyogenic	D017789	223126	1803	221323	36653562	Pathological Conditions, Signs and Symptoms
DisCP0290:1	L92 Granulomatous disorders of skin and subcutaneous tissue	Granulomatous Disease, Chronic	D006105	452264	633	451631	30349118	Hemic and Lymphatic Diseases
DisCP0290:2	Granulomatous disorders of skin and subcutaneous tissue	Granulomatous Disease, Chronic	D006105	322505	602	321903	36653562	Hemic and Lymphatic Diseases
DisCP0291:1	Graves disease, strict definition	Graves Disease	D006111	342499	2575	339924	36653562	Eye Diseases
DisCP0291:2	Autoimmune hyperthyroidism	Graves Disease	D006111	257552	1621	255931	36653562	Eye Diseases
DisCP0292:1	Graves ophthalmopathy	Graves Ophthalmopathy	D049970	342499	566	341933	36653562	Eye Diseases
DisCP0292:2	Graves ophthalmopathy, strict	Graves Ophthalmopathy	D049970	342499	502	341997	36653562	Eye Diseases
DisCP0293	Diseases of hair and hair follicles	Hair Diseases	D006201	419080	5881	413199	Pan-UKB	Skin and Connective Tissue Diseases
DisCP0294	Hallux rigidus	Hallux Rigidus	D020859	225345	4022	221323	36653562	Musculoskeletal Diseases
DisCP0295:1	Hallux valgus (acquired)	Hallux Valgus	D006215	234690	13367	221323	36653562	Musculoskeletal Diseases
DisCP0295:2	Diagnoses - main ICD10: M20.1 Hallux valgus (acquired)	Hallux Valgus	D006215	463010	5304	457706	IEU-UKB	Musculoskeletal Diseases
DisCP0296:1	Other hammer toe(s) (acquired)	Hammer Toe Syndrome	D037801	226381	5058	221323	36653562	Musculoskeletal Diseases
DisCP0296:2	Hammer toe (acquired)	Hammer Toe Syndrome	D037801	405848	2321	403527	Pan-UKB	Musculoskeletal Diseases
DisCP0297	M20 Acquired deformities of fingers and toes	Hand Deformities, Acquired	D006227	420531	11084	409447	Pan-UKB	Musculoskeletal Diseases
DisCP0298	C00-C14 Malignant neoplasms of lip, oral cavity and pharynx	Head and Neck Neoplasms	D006258	452264	794	451470	30349118	Neoplasms (Tumors)
DisCP0299	head injury	Head Injuries, Closed	D016489	452264	1486	450778	30349118	Nervous System Diseases
DisCP0300:1	Pain type(s) experienced in last month: Headache	Headache	D006261	461857	93308	368549	IEU-UKB	Pathological Conditions, Signs and Symptoms
DisCP0300:2	Pain type(s) experienced in last month: Headache	Headache	D006261	385698	77568	308130	31427789	Pathological Conditions, Signs and Symptoms
DisCP0301:1	Headaches for 3+ months	Headache Disorders	D020773	91269	41719	49550	IEU-UKB	Nervous System Diseases
DisCP0301:2	Headaches for 3+ months	Headache Disorders	D020773	75898	34810	41088	31427789	Nervous System Diseases
DisCP0302	Diagnoses - secondary ICD10: N32.8 Other specified disorders of bladder	Headache Disorders, Secondary	D051271	463010	2684	460326	IEU-UKB	Nervous System Diseases
DisCP0303:1	Hearing difficulty/problems with background noise	Hearing Disorders	D006311	453482	171586	281896	IEU-UKB	Ear Diseases (Otorhinolaryngologic)
DisCP0303:2	Hearing difficulty/problems with background noise	Hearing Disorders	D006311	378722	143201	235521	31427789	Ear Diseases (Otorhinolaryngologic)
DisCP0304:1	Hearing difficulty/problems	Hearing Loss	D034381	403618	297481	106137	Pan-UKB	Ear Diseases (Otorhinolaryngologic)
DisCP0304:2	Hearing difficulty/problems	Hearing Loss	D034381	370713	96354	274359	31427789	Ear Diseases (Otorhinolaryngologic)
DisCP0305	H90 Conductive and sensorineural hearing loss	Hearing Loss, Conductive	D006314	452264	1045	451219	30349118	Ear Diseases (Otorhinolaryngologic)
DisCP0306	Sensorineural hearing loss	Hearing Loss, Sensorineural	D006319	331060	28310	302750	36653562	Ear Diseases (Otorhinolaryngologic)
DisCP0307:1	Cardiac arrest	Heart Arrest	D006323	170107	2107	168000	36653562	Cardiovascular Diseases
DisCP0307:2	I46 Cardiac arrest	Heart Arrest	D006323	452264	1033	451231	30349118	Cardiovascular Diseases
DisCP0308	I45 Other conduction disorders	Heart Block	D006327	452264	2390	449874	30349118	Cardiovascular Diseases
DisCP0309:1	Congenital malformations of heart and great arteries	Heart Defects, Congenital	D006330	342499	3459	339040	36653562	Cardiovascular Diseases
DisCP0309:2	Congenital coagulation defects	Heart Defects, Congenital	D006330	417518	543	416975	Pan-UKB	Cardiovascular Diseases
DisCP0310:1	Other heart diseases	Heart Diseases	D006331	266279	98279	168000	36653562	Cardiovascular Diseases
DisCP0310:2	heart/cardiac problem	Heart Diseases	D006331	452264	32474	419790	30349118	Cardiovascular Diseases
DisCP0311:1	Heart failure	Heart Failure	D006333	977323	47309	930014	31919418	Cardiovascular Diseases
DisCP0311:2	Heart failure and antihypertensive medication	Heart Failure	D006333	190745	22560	168185	36653562	Cardiovascular Diseases
DisCP0312	Septal defects	Heart Septal Defects	D006343	342499	1577	340922	36653562	Cardiovascular Diseases
DisCP0313	Atrial septal defect	Heart Septal Defects, Atrial	D006344	339692	972	338720	36653562	Cardiovascular Diseases
DisCP0314	I35 Nonrheumatic aortic valve disorders	Heart Valve Diseases	D006349	420531	3479	417052	Pan-UKB	Cardiovascular Diseases
DisCP0315	Heart valve disorders	Heart Valve Prolapse	D016127	407953	7051	400902	Pan-UKB	Cardiovascular Diseases
DisCP0316	Medication for pain relief, constipation, heartburn: None of the above	Heartburn	D006356	457547	252893	204654	IEU-UKB	Pathological Conditions, Signs and Symptoms
DisCP0317	helicobacter pylori	Helicobacter Infections	D016481	452264	1291	450973	30349118	Bacterial Infections and Mycoses
DisCP0318:1	haematology	Hematologic Diseases	D006402	452264	6314	445950	30349118	Hemic and Lymphatic Diseases
DisCP0318:2	Other diseases of blood and blood-forming organs	Hematologic Diseases	D006402	338022	1661	336361	36653562	Hemic and Lymphatic Diseases
DisCP0319:1	Hematuria	Hematuria	D006417	404813	18229	386584	Pan-UKB	Urogenital Diseases
DisCP0319:2	R31 Hematuria	Hematuria	D006417	300791	12191	288600	31427789	Urogenital Diseases
DisCP0320:1	Diseases of veins, lymphatic vessels and lymph nodes, not elsewhere classified	Hemic and Lymphatic Diseases	D006425	342499	47485	295014	36653562	Hemic and Lymphatic Diseases
DisCP0320:2	C81-C96 Malignant neoplasms, stated or presumed to be primary, of lymphoid, haematopoietic and related tissue	Hemic and Lymphatic Diseases	D006425	452264	3046	449218	30349118	Hemic and Lymphatic Diseases
DisCP0321:1	Hemiplegia	Hemiplegia	D006429	405274	2025	403249	Pan-UKB	Nervous System Diseases
DisCP0321:2	Hemiplegia	Hemiplegia	D006429	340740	1380	339360	36653562	Nervous System Diseases
DisCP0322	Episodal and paroxysmal disorders	Hemoglobinuria, Paroxysmal	D006457	342499	77837	264662	36653562	Hemic and Lymphatic Diseases
DisCP0323	Hemoptysis	Hemoptysis	D006469	420297	5311	414986	Pan-UKB	Respiratory Tract Diseases
DisCP0324	Bleeding	Hemorrhage	D006470	342499	31024	311475	36653562	Pathological Conditions, Signs and Symptoms
DisCP0325	Viral haemorrhagic fevers, not elsewhere classified/unspecified	Hemorrhagic Fevers, Viral	D006482	342024	1914	340110	36653562	Bacterial Infections and Mycoses
DisCP0326	A41 Other septicaemia	Hemorrhagic Septicemia	D006483	452264	4076	448188	30349118	Bacterial Infections and Mycoses
DisCP0327	Hemorrhoids	Hemorrhoids	D006484	402932	26726	376206	Pan-UKB	Digestive System Diseases
DisCP0328	hepatitis	Hepatitis	D006505	452264	2239	450025	30349118	Digestive System Diseases
DisCP0329:1	Chronic hepatitis, not elsewhere classified	Hepatitis, Chronic	D006521	333751	800	332951	36653562	Digestive System Diseases
DisCP0329:2	Chronic hepatitis	Hepatitis, Chronic	D006521	413825	329	413496	Pan-UKB	Digestive System Diseases
DisCP0330	B15-B19 Viral hepatitis	Hepatitis, Viral, Human	D006525	452264	625	451639	30349118	Bacterial Infections and Mycoses
DisCP0331:1	Other demyelinating diseases of the central nervous system	Hereditary Central Nervous System Demyelinating Diseases	D020279	341118	899	340219	36653562	Nervous System Diseases
DisCP0331:2	G37 Other demyelinating diseases of central nervous system	Hereditary Central Nervous System Demyelinating Diseases	D020279	420531	320	420211	Pan-UKB	Nervous System Diseases
DisCP0332:1	Other disorders of circulatory system	Heredodegenerative Disorders, Nervous System	D020271	414227	21420	392807	Pan-UKB	Nervous System Diseases
DisCP0332:2	Postprocedural disorders of nervous system	Heredodegenerative Disorders, Nervous System	D020271	320782	1870	318912	36653562	Nervous System Diseases
DisCP0333:1	K40-K46 Hernia	Hernia	D006547	452264	51326	400938	30349118	Pathological Conditions, Signs and Symptoms
DisCP0333:2	Hernia	Hernia	D006547	342499	48706	293793	36653562	Pathological Conditions, Signs and Symptoms
DisCP0334:1	Abdominal hernia	Hernia, Abdominal	D046449	420531	56668	363863	Pan-UKB	Pathological Conditions, Signs and Symptoms
DisCP0334:2	Hernia of abdominal wall	Hernia, Abdominal	D046449	342499	13529	328970	36653562	Pathological Conditions, Signs and Symptoms
DisCP0335:1	Diaphragmatic hernia	Hernia, Diaphragmatic	D006548	397345	33482	363863	Pan-UKB	Pathological Conditions, Signs and Symptoms
DisCP0335:2	Diaphragmatic hernia	Hernia, Diaphragmatic	D006548	304057	10264	293793	36653562	Pathological Conditions, Signs and Symptoms
DisCP0336	Femoral hernia	Hernia, Femoral	D006550	364649	786	363863	Pan-UKB	Pathological Conditions, Signs and Symptoms
DisCP0337	hiatus hernia	Hernia, Hiatal	D006551	452264	10441	441823	30349118	Pathological Conditions, Signs and Symptoms
DisCP0338:1	Inguinal hernia	Hernia, Inguinal	D006552	322871	29078	293793	36653562	Pathological Conditions, Signs and Symptoms
DisCP0338:2	K40 Inguinal hernia	Hernia, Inguinal	D006552	452264	17116	435148	30349118	Pathological Conditions, Signs and Symptoms
DisCP0339:1	Umbilical hernia	Hernia, Umbilical	D006554	301269	7476	293793	36653562	Congenital, Hereditary, and Neonatal Diseases
DisCP0339:2	Operation code: umbilical hernia repair	Hernia, Umbilical	D006554	462933	4071	458862	IEU-UKB	Congenital, Hereditary, and Neonatal Diseases
DisCP0340:1	Ventral hernia	Hernia, Ventral	D006555	300540	6747	293793	36653562	Pathological Conditions, Signs and Symptoms
DisCP0340:2	Ventral hernia	Hernia, Ventral	D006555	456348	3092	453256	34737426	Pathological Conditions, Signs and Symptoms
DisCP0341	Zoster [herpes zoster]	Herpes Zoster	D006562	334307	4220	330087	36653562	Bacterial Infections and Mycoses
DisCP0342	Hidradenitis suppurativa	Hidradenitis Suppurativa	D017497	329547	800	328747	36653562	Bacterial Infections and Mycoses
DisCP0343	Ever had surgery for glaucoma or high eye pressure	High Pressure Neurological Syndrome	D006610	6559	6458	101	Pan-UKB	Nervous System Diseases
DisCP0344:1	Dislocation	Hip Dislocation	D006617	402856	5424	397432	Pan-UKB	Musculoskeletal Diseases
DisCP0344:2	Dislocation of lens	Hip Dislocation	D006617	287694	364	287330	36653562	Musculoskeletal Diseases
DisCP0345	Hip fracture	Hip Fractures	D006620	735354	11516	723838	36260985	Trauma & Emergency Medicine
DisCP0346	Familial hypercholesterolemia, with ischemic heart disease	Homozygous Familial Hypercholesterolemia	D000090542	288260	2491	285769	36653562	Congenital, Hereditary, and Neonatal Diseases
DisCP0347	H00 Hordeolum and chalazion	Hordeolum	D006726	420531	2065	418466	Pan-UKB	Bacterial Infections and Mycoses
DisCP0348	Normal-pressure hydrocephalus	Hydrocephalus, Normal Pressure	D006850	341777	660	341117	36653562	Nervous System Diseases
DisCP0349	Hyperaldosteronism	Hyperaldosteronism	D006929	329694	603	329091	36653562	Endocrine System Diseases
DisCP0350:1	Non-cancer illness code, self-reported: high cholesterol	Hypercholesterolemia	D006937	462933	56753	406180	IEU-UKB	Nutritional and Metabolic Diseases
DisCP0350:2	Non-cancer illness code, self-reported: high cholesterol	Hypercholesterolemia	D006937	289307	46932	242375	31427789	Nutritional and Metabolic Diseases
DisCP0351:1	Familial combined hyperlipidemia defined by Consensus criteria	Hyperlipidemia, Familial Combined	D006950	349222	39961	309261	34906840	Congenital, Hereditary, and Neonatal Diseases
DisCP0351:2	Familial combined hyperlipidemia defined by Dutch criteria	Hyperlipidemia, Familial Combined	D006950	349222	17485	331737	34906840	Congenital, Hereditary, and Neonatal Diseases
DisCP0352	Hyperlipidemia	Hyperlipidemias	D006949	420403	44006	376397	Pan-UKB	Nutritional and Metabolic Diseases
DisCP0353	Familial hypercholesterolemia	Hyperlipoproteinemia Type II	D006938	300851	4471	296380	36653562	Congenital, Hereditary, and Neonatal Diseases
DisCP0354:1	Reason for glasses/contact lenses: For long-sightedness, i.e. for distance and near, but particularly for near tasks like reading (called 'hypermetropia')	Hyperopia	D006956	460536	19050	441486	IEU-UKB	Eye Diseases
DisCP0354:2	Reason for glasses/contact lenses: For long-sightedness, i.e. for distance and near, but particularly for near tasks like reading (called 'hypermetropia')	Hyperopia	D006956	78647	16229	62418	31427789	Eye Diseases
DisCP0355:1	Hyperparathyroidism	Hyperparathyroidism	D006961	334075	4984	329091	36653562	Endocrine System Diseases
DisCP0355:2	Hyperparathyroidism	Hyperparathyroidism	D006961	416915	1038	415877	Pan-UKB	Endocrine System Diseases
DisCP0356:1	Secondary malignant neoplasm	Hyperparathyroidism, Secondary	D006962	380256	12400	367856	Pan-UKB	Endocrine System Diseases
DisCP0356:2	Secondary hypertension	Hyperparathyroidism, Secondary	D006962	170323	2323	168000	36653562	Endocrine System Diseases
DisCP0357:1	Hyperplasia of prostate	Hyperplasia	D006965	136428	26358	110070	36653562	Pathological Conditions, Signs and Symptoms
DisCP0357:2	Diagnoses - main ICD10: N40 Hyperplasia of prostate	Hyperplasia	D006965	463010	4670	458340	IEU-UKB	Pathological Conditions, Signs and Symptoms
DisCP0358:1	Allergic disease (asthma, hay FEVer or eczema)	Hypersensitivity	D006967	360838	180129	180709	29083406	Immune System Diseases
DisCP0358:2	allergy/hypersensitivity/anaphylaxis	Hypersensitivity	D006967	452264	33472	418792	30349118	Immune System Diseases
DisCP0359:1	Vascular/heart problems diagnosed by doctor: High blood pressure	Hypertension	D006973	461880	124227	337653	IEU-UKB	Cardiovascular Diseases
DisCP0359:2	Vascular/heart problems diagnosed by doctor: High blood pressure	Hypertension	D006973	385699	103381	282318	31427789	Cardiovascular Diseases
DisCP0360	Portal hypertension	Hypertension, Portal	D006975	409127	725	408402	Pan-UKB	Digestive System Diseases
DisCP0361:1	Pregnancy hypertension	Hypertension, Pregnancy-Induced	D046110	190879	13071	177808	36653562	Urogenital Diseases
DisCP0361:2	Gestational [pregnancy-induced] hypertension	Hypertension, Pregnancy-Induced	D046110	183616	7503	176113	36653562	Urogenital Diseases
DisCP0362	Non-cancer illness code, self-reported: hyperthyroidism/thyrotoxicosis	Hyperthyroidism	D006980	462933	3545	459388	IEU-UKB	Endocrine System Diseases
DisCP0363:1	Hypertrophy of breast in women and men	Hypertrophy	D006984	332235	5407	326828	36653562	Pathological Conditions, Signs and Symptoms
DisCP0363:2	Hypertrophy of breast	Hypertrophy	D006984	180615	4604	176011	36653562	Pathological Conditions, Signs and Symptoms
DisCP0364	Hypoglycemia	Hypoglycemia	D007003	394398	1305	393093	Pan-UKB	Nutritional and Metabolic Diseases
DisCP0365:1	Hypothyroidism, other/unspecified	Hypothyroidism	D007037	334316	42000	292316	36653562	Endocrine System Diseases
DisCP0365:2	Non-cancer illness code, self-reported: hypothyroidism/myxoedema	Hypothyroidism	D007037	462933	22687	440246	IEU-UKB	Endocrine System Diseases
DisCP0366	Idiopathic gout	Idiopathic Hypersomnia	D020177	336889	1851	335038	36653562	Nervous System Diseases
DisCP0367:1	Idiopathic pulmonary fibrosis	Idiopathic Pulmonary Fibrosis	D054990	340596	1812	338784	36653562	Respiratory Tract Diseases
DisCP0367:2	idiopathic pulmonary fibrosis	Idiopathic Pulmonary Fibrosis	D054990	451025	1369	435866	33197388	Respiratory Tract Diseases
DisCP0368	IgA deficiency	IgA Deficiency	D017098	6487	1635	4852	27723758	Hemic and Lymphatic Diseases
DisCP0369	D80-D89 Certain disorders involving the immune mechanism	Immune System Diseases	D007154	452264	1144	451120	30349118	Immune System Diseases
DisCP0370	Infections with a predominantly sexual mode of transmission	Infections	D007239	342499	9711	332788	36653562	Bacterial Infections and Mycoses
DisCP0371	Diagnoses - main ICD10: I21.1 Acute transmural myocardial infarction of inferior wall	Inferior Wall Myocardial Infarction	D056989	463010	1673	461337	IEU-UKB	Cardiovascular Diseases
DisCP0372:1	Female infertility	Infertility, Female	D007247	112105	11442	100663	36653562	Urogenital Diseases
DisCP0372:2	Female infertility, cervigal, vaginal, other or unspecified origin	Infertility, Female	D007247	110579	9916	100663	36653562	Urogenital Diseases
DisCP0373	Inflammation of the eye	Inflammation	D007249	412562	3489	409073	Pan-UKB	Pathological Conditions, Signs and Symptoms
DisCP0374:1	bowel problem	Inflammatory Bowel Diseases	D015212	452264	30227	422037	30349118	Digestive System Diseases
DisCP0374:2	Inflammatory bowel disease	Inflammatory Bowel Diseases	D015212	34652	12882	21770	26192919	Digestive System Diseases
DisCP0375	Inflammatory disease of breast	Inflammatory Breast Neoplasms	D058922	419091	802	418289	Pan-UKB	Neoplasms (Tumors)
DisCP0376	Intestinal malabsorption (non-celiac)	Intestinal Atresia	D007409	332776	2516	330260	Pan-UKB	Digestive System Diseases
DisCP0377:1	K55-K64 Other diseases of intestines	Intestinal Diseases	D007410	452264	71527	380737	30349118	Digestive System Diseases
DisCP0377:2	Intestinal infectious diseases	Intestinal Diseases	D007410	342499	36620	305879	36653562	Digestive System Diseases
DisCP0378:1	Iridocyclitis	Iridocyclitis	D015863	331824	6349	325475	36653562	Eye Diseases
DisCP0378:2	Acute and subacute iridocyclitis	Iridocyclitis	D015863	330880	5405	325475	36653562	Eye Diseases
DisCP0379:1	Disorders of iron metabolism	Iron Metabolism Disorders	D019189	418255	839	417416	Pan-UKB	Nutritional and Metabolic Diseases
DisCP0379:2	Disorders of iron metabolism	Iron Metabolism Disorders	D019189	296649	269	296380	36653562	Nutritional and Metabolic Diseases
DisCP0380	Irritable bowel syndrome	Irritable Bowel Syndrome	D043183	486601	53400	433201	34741163	Digestive System Diseases
DisCP0381:1	Ischemic stroke (cardioembolic)	Ischemic Stroke	D000083242	211763	7193	406111	29531354	Nervous System Diseases
DisCP0381:2	Ischemic stroke (cardioembolic)	Ischemic Stroke	D000083242	211763	7193	406111	29531354	Nervous System Diseases
DisCP0382:1	Arthropathies	Joint Diseases	D007592	342499	121176	221323	36653562	Musculoskeletal Diseases
DisCP0382:2	joint disorder	Joint Diseases	D007592	452264	57632	394632	30349118	Musculoskeletal Diseases
DisCP0383	Keratitis	Keratitis	D007634	335612	10137	325475	36653562	Eye Diseases
DisCP0384	Sicca syndrome [Sj枚gren]	Keratoconjunctivitis Sicca	D007638	334362	2247	332115	36653562	Eye Diseases
DisCP0385:1	Keratoconus	Keratoconus	D007640	26742	2116	24626	33649486	Eye Diseases
DisCP0385:2	Keratoconus	Keratoconus	D007640	326019	544	325475	36653562	Eye Diseases
DisCP0386:1	Actinic keratosis	Keratosis, Actinic	D055623	341281	9319	331962	36653562	Neoplasms (Tumors)
DisCP0386:2	Actinic keratosis	Keratosis, Actinic	D055623	417014	3420	413594	Pan-UKB	Neoplasms (Tumors)
DisCP0387:1	Seborrhoeic keratosis	Keratosis, Seborrheic	D017492	326584	4681	321903	36653562	Skin and Connective Tissue Diseases
DisCP0387:2	L82 Seborrhoeic keratosis	Keratosis, Seborrheic	D017492	452264	3378	448886	30349118	Skin and Connective Tissue Diseases
DisCP0388	other renal/kidney problem	Kidney Diseases	D007674	452264	2443	449821	30349118	Urogenital Diseases
DisCP0389	Cystic kidney disease	Kidney Diseases, Cystic	D052177	341861	780	341081	36653562	Urogenital Diseases
DisCP0390:1	Chronic kidney disease	Kidney Failure, Chronic	D007676	117165	12385	104780	26831199	Urogenital Diseases
DisCP0390:2	Chronic renal failure [CKD]	Kidney Failure, Chronic	D007676	409409	7482	401927	Pan-UKB	Urogenital Diseases
DisCP0391:1	Renal cell carcinoma	Kidney Neoplasms	D007680	8143	3227	4916	31231134	Neoplasms (Tumors)
DisCP0391:2	Renal cell carcinoma	Kidney Neoplasms	D007680	5087	1992	3095	31231134	Neoplasms (Tumors)
DisCP0392	Fractured bone site(s)	Knee Fractures	D000092443	418261	21833	396428	Pan-UKB	Trauma & Emergency Medicine
DisCP0393:1	M23 Internal derangement of knee	Knee Injuries	D007718	452264	16581	435683	30349118	Trauma & Emergency Medicine
DisCP0393:2	M23 Internal derangement of knee	Knee Injuries	D007718	300791	12882	287909	31427789	Trauma & Emergency Medicine
DisCP0394	H04 Disorders of lachrymal system	Lacrimal Apparatus Diseases	D007766	361194	1476	359718	Nealelab	Eye Diseases
DisCP0395	Lactose intolerance, other/unspecified	Lactose Intolerance	D007787	297015	635	296380	36653562	Digestive System Diseases
DisCP0396	J38 Diseases of vocal cords and larynx, not elsewhere classified	Laryngeal Diseases	D007818	361194	1168	360026	Nealelab	Respiratory Tract Diseases
DisCP0397:1	Later onset COPD	Late Onset Disorders	D000067562	144825	9334	135491	36653562	Pathological Conditions, Signs and Symptoms
DisCP0397:2	Alzheimer鈥檚 disease (Late onset) (more control exclusions)	Late Onset Disorders	D000067562	164936	5315	159621	36653562	Pathological Conditions, Signs and Symptoms
DisCP0398	Leg pain on walking	Leg Injuries	D007869	128030	27972	100058	31427789	Trauma & Emergency Medicine
DisCP0399:1	Ulcer of lower limb, not elsewhere classified	Leg Ulcer	D007871	325135	3232	321903	36653562	Skin and Connective Tissue Diseases
DisCP0399:2	L97 Ulcer of lower limb, not elsewhere classified	Leg Ulcer	D007871	452264	1146	451118	30349118	Skin and Connective Tissue Diseases
DisCP0400	PCT where patients GP was registered: ASHTON, LEIGH AND WIGAN PCT	Leigh Disease	D007888	463010	2467	460543	IEU-UKB	Nervous System Diseases
DisCP0401:1	Leiomyoma of uterus	Leiomyoma	D007889	190879	28365	162514	36653562	Neoplasms (Tumors)
DisCP0401:2	Uterine leiomyoma	Leiomyoma	D007889	220876	11274	209602	Pan-UKB	Neoplasms (Tumors)
DisCP0402	H25-H28 Disorders of lens	Lens Diseases	D007905	452264	22149	430115	30349118	Eye Diseases
DisCP0403	Lymphoid leukemia	Leukemia, Lymphoid	D007945	415642	802	414840	Pan-UKB	Neoplasms (Tumors)
DisCP0404	Dementia with Lewy bodies	Lewy Body Disease	D020961	6618	2591	4027	33589841	Nervous System Diseases
DisCP0405:1	Lichen planus, including avohilmo	Lichen Planus	D008010	342499	4343	338156	36653562	Skin and Connective Tissue Diseases
DisCP0405:2	Lichen planus	Lichen Planus	D008010	334116	3141	330975	36653562	Skin and Connective Tissue Diseases
DisCP0406:1	Oral lichen ruber planus, wide definition	Lichen Planus, Oral	D017676	342499	4962	337537	36653562	Stomatognathic Diseases (Mouth & Jaw)
DisCP0406:2	Oral lichen ruber planus wide, hypothyreosis or thyroxin	Lichen Planus, Oral	D017676	342499	1098	341401	36653562	Stomatognathic Diseases (Mouth & Jaw)
DisCP0407	Lichen sclerosus et atrophicus	Lichen Sclerosus et Atrophicus	D018459	323887	1984	321903	36653562	Skin and Connective Tissue Diseases
DisCP0408:1	Congenital deformities of hip	Limb Deformities, Congenital	D017880	342499	2589	339910	36653562	Musculoskeletal Diseases
DisCP0408:2	M21 Other acquired deformities of limbs	Limb Deformities, Congenital	D017880	452264	1843	450421	30349118	Musculoskeletal Diseases
DisCP0409:1	E78 Disorders of lipoprotein metabolism and other lipidaemias	Lipid Metabolism Disorders	D052439	420531	44175	376356	Pan-UKB	Nutritional and Metabolic Diseases
DisCP0409:2	Disorders of lipoprotein metabolism and other lipidaemias	Lipid Metabolism Disorders	D052439	329117	32737	296380	36653562	Nutritional and Metabolic Diseases
DisCP0410	Lipoma	Lipoma	D008067	419322	7458	411864	Pan-UKB	Neoplasms (Tumors)
DisCP0411	Liver abscess and sequelae of chronic liver disease	Liver Abscess	D008100	409787	1385	408402	Pan-UKB	Bacterial Infections and Mycoses
DisCP0412:1	Chronic liver disease and cirrhosis	Liver Cirrhosis	D008103	412292	3890	408402	Pan-UKB	Digestive System Diseases
DisCP0412:2	Fibrosis and cirrhosis of liver	Liver Cirrhosis	D008103	334553	1602	332951	36653562	Digestive System Diseases
DisCP0413:1	Primary biliary cholangitis	Liver Cirrhosis, Biliary	D008105	24510	8021	16489	34033851	Digestive System Diseases
DisCP0413:2	Primary biliary cirrhosis	Liver Cirrhosis, Biliary	D008105	11375	2861	8514	22961000	Digestive System Diseases
DisCP0414:1	Diseases of liver	Liver Diseases	D008107	342499	9548	332951	36653562	Digestive System Diseases
DisCP0414:2	K76 Other diseases of liver	Liver Diseases	D008107	452264	3737	448527	30349118	Digestive System Diseases
DisCP0415:1	Alcoholic liver disease	Liver Diseases, Alcoholic	D008108	335464	2513	332951	36653562	Digestive System Diseases
DisCP0415:2	K70 Alcoholic liver disease	Liver Diseases, Alcoholic	D008108	452264	919	451345	30349118	Digestive System Diseases
DisCP0416:1	social interaction measurement	Loneliness	D008132	452302	135060	317242	29970889	Mental and Behavioural Disorders
DisCP0416:2	Loneliness, isolation	Loneliness	D008132	380317	68379	311938	31427789	Mental and Behavioural Disorders
DisCP0417	Low back pain	Low Back Pain	D017116	273994	25163	248831	36653562	Pathological Conditions, Signs and Symptoms
DisCP0418:1	Calculus of lower urinary tract	Lower Urinary Tract Symptoms	D059411	334352	1224	333128	36653562	Pathological Conditions, Signs and Symptoms
DisCP0418:2	Calculus of lower urinary tract	Lower Urinary Tract Symptoms	D059411	456348	614	455734	34737426	Pathological Conditions, Signs and Symptoms
DisCP0419	J60-J70 Lung diseases due to external agents	Lung Diseases	D008171	452264	1058	451206	30349118	Respiratory Tract Diseases
DisCP0420:1	Renal tubulo-interstitial diseases	Lung Diseases, Interstitial	D017563	342499	33404	309095	36653562	Respiratory Tract Diseases
DisCP0420:2	Interstitial lung disease	Lung Diseases, Interstitial	D017563	342499	3715	338784	36653562	Respiratory Tract Diseases
DisCP0421:1	Lung cancer	Lung Neoplasms	D008175	85716	29266	56450	28604730	Neoplasms (Tumors)
DisCP0421:2	Lung cancer	Lung Neoplasms	D008175	27209	11348	15861	24880342	Neoplasms (Tumors)
DisCP0422	Lupus erythematosus	Lupus Erythematosus, Cutaneous	D008178	322472	569	321903	36653562	Skin and Connective Tissue Diseases
DisCP0423:1	Systemic lupus erythematosus	Lupus Erythematosus, Systemic	D008180	6232	4946	1286	26502338	Skin and Connective Tissue Diseases
DisCP0423:2	Systemic lupus erythematosus	Lupus Erythematosus, Systemic	D008180	3094	1311	1783	18204098	Skin and Connective Tissue Diseases
DisCP0424	Nonspecific lymphadenitis	Lymphadenitis	D008199	296650	1636	295014	36653562	Hemic and Lymphatic Diseases
DisCP0425	I89 Other non-infective disorders of lymphatic vessels and lymph nodes	Lymphatic Diseases	D008206	452264	714	451550	30349118	Hemic and Lymphatic Diseases
DisCP0426:1	Follicular lymphoma (controls excluding all cancers)	Lymphoma, Follicular	D008224	272418	955	271463	36653562	Neoplasms (Tumors)
DisCP0426:2	Nodular lymphoma	Lymphoma, Follicular	D008224	456348	394	455954	34737426	Neoplasms (Tumors)
DisCP0427	Large cell lymphoma	Lymphoma, Large-Cell, Immunoblastic	D016400	415601	761	414840	Pan-UKB	Neoplasms (Tumors)
DisCP0428:1	Diffuse large B-cell lymphoma	Lymphoma, Large B-Cell, Diffuse	D016403	260363	780	259583	36653562	Neoplasms (Tumors)
DisCP0428:2	Diffuse large B-cell lymphoma (controls excluding all cancers)	Lymphoma, Large B-Cell, Diffuse	D016403	260363	780	259583	36653562	Neoplasms (Tumors)
DisCP0429	Non-Hodgkins lymphoma	Lymphoma, Non-Hodgkin	D008228	417107	2267	414840	Pan-UKB	Neoplasms (Tumors)
DisCP0430:1	age-related macular degeneration	Macular Degeneration	D008268	105248	14034	91214	32843070	Eye Diseases
DisCP0430:2	Eye problems/disorders: Macular degeneration	Macular Degeneration	D008268	150642	3553	147089	IEU-UKB	Eye Diseases
DisCP0431	K90 Intestinal malabsorption	Malabsorption Syndromes	D008286	420519	2498	418021	Pan-UKB	Digestive System Diseases
DisCP0432	other urological problem (male)	Male Urogenital Diseases	D052801	206770	8841	443423	30349118	Urogenital Diseases
DisCP0433	Other congenital malformations of skin	Malformations of Cortical Development	D054220	341231	1007	340224	36653562	Nervous System Diseases
DisCP0434:1	Malignant neoplasm (controls excluding all cancers)	Malignant Hyperthermia	D008305	330619	71036	259583	36653562	Pathological Conditions, Signs and Symptoms
DisCP0434:2	Malignant neoplasm of skin (controls excluding all cancers)	Malignant Hyperthermia	D008305	277151	17568	259583	36653562	Pathological Conditions, Signs and Symptoms
DisCP0435	E50-E64 Other nutritional deficiencies	Malnutrition	D044342	452264	1518	450746	30349118	Nutritional and Metabolic Diseases
DisCP0436	Meconium ileus in cystic fibrosis	Meconium Ileus	D000074270	4489	915	3574	36206743	Digestive System Diseases
DisCP0437:1	Melanocytic naevi	Medulloblastoma	D008527	342499	7386	335113	36653562	Neoplasms (Tumors)
DisCP0437:2	Melanocytic naevi, other sites/unspecified	Medulloblastoma	D008527	342499	1670	340829	36653562	Neoplasms (Tumors)
DisCP0438:1	Malignant non-melanoma skin cancer	Melanoma	D008545	395710	23694	372016	IEU-UKB	Neoplasms (Tumors)
DisCP0438:2	Malignant melanoma (controls excluding all cancers)	Melanoma	D008545	262852	3449	259403	36653562	Neoplasms (Tumors)
DisCP0439	Memory loss	Memory Disorders	D008569	329045	2273	326772	36653562	Nervous System Diseases
DisCP0440	M茅ni猫re disease	Meniere Disease	D008575	328964	2485	326479	36653562	Ear Diseases (Otorhinolaryngologic)
DisCP0441:1	Menorrhagia	Menorrhagia	D008595	119687	19024	100663	36653562	Urogenital Diseases
DisCP0441:2	menorrhagia (unknown cause)	Menorrhagia	D008595	245494	1226	451038	30349118	Urogenital Diseases
DisCP0442:1	Excessive, frequent and irregular menstruation	Menstruation Disturbances	D008599	132980	32317	100663	36653562	Pathological Conditions, Signs and Symptoms
DisCP0442:2	N92 Excessive, frequent and irregular menstruation	Menstruation Disturbances	D008599	245494	14321	437943	30349118	Pathological Conditions, Signs and Symptoms
DisCP0443	Mouth/teeth dental problems: None of the above	Mesial Movement of Teeth	D008644	461113	279435	181678	IEU-UKB	Stomatognathic Diseases (Mouth & Jaw)
DisCP0444:1	E70-E90 Metabolic disorders	Metabolic Diseases	D008659	452264	47969	404295	30349118	Nutritional and Metabolic Diseases
DisCP0444:2	E78 Disorders of lipoprotein metabolism and other lipidemias	Metabolic Diseases	D008659	244890	33242	211648	31427789	Nutritional and Metabolic Diseases
DisCP0445	Z88 Personal history of allergy to drugs, medicaments and biologocal substances	Metabolic Side Effects of Drugs and Substances	D065606	420531	32513	388018	Pan-UKB	Chemically-Induced Disorders
DisCP0446:1	Migraine	Migraine Disorders	D008881	280567	15905	264662	36653562	Nervous System Diseases
DisCP0446:2	Non-cancer illness code, self-reported: migraine	Migraine Disorders	D008881	462933	13597	449336	IEU-UKB	Nervous System Diseases
DisCP0447:1	Migraine, single triptan purchase ok & required. ICD-code if available is included	Migraine with Aura	D020325	342499	34385	308114	36653562	Nervous System Diseases
DisCP0447:2	IBD (strict) with PSC	Migraine with Aura	D020325	331605	231	331374	36653562	Nervous System Diseases
DisCP0448	Migraine without aura and triptan purchases	Migraine without Aura	D020326	312361	4247	308114	36653562	Nervous System Diseases
DisCP0449:1	Unspecified diffuse connective tissue disease	Mixed Connective Tissue Disease	D008947	456348	2600	453748	34737426	Skin and Connective Tissue Diseases
DisCP0449:2	Mixed connective tissue disease	Mixed Connective Tissue Disease	D008947	342499	1641	340858	36653562	Skin and Connective Tissue Diseases
DisCP0450	Calcific tendinitis of shoulder	Monckeberg Medial Calcific Sclerosis	D050380	254584	1462	253122	36653562	Nutritional and Metabolic Diseases
DisCP0451	G56 Mononeuropathies of upper limb	Mononeuropathies	D020422	420531	12232	408299	Pan-UKB	Nervous System Diseases
DisCP0452	Breathing problems responsible for leaving job: No	Mouth Breathing	D009058	113841	6750	107091	31768069	Respiratory Tract Diseases
DisCP0453	K13 Other diseases of lip and oral mucosa	Mouth Diseases	D009059	452264	3122	449142	30349118	Stomatognathic Diseases (Mouth & Jaw)
DisCP0454	Illnesses of siblings: Chronic bronchitis/emphysema	Multiple Chronic Conditions	D000071069	361823	10325	351498	IEU-UKB	Pathological Conditions, Signs and Symptoms
DisCP0455	Multiple myeloma	Multiple Myeloma	D009101	415723	883	414840	Pan-UKB	Neoplasms (Tumors)
DisCP0456:1	multiple sclerosis	Multiple Sclerosis	D009103	115803	47429	68374	31604244	Nervous System Diseases
DisCP0456:2	Multiple sclerosis	Multiple Sclerosis	D009103	38582	14498	24091	24076602	Nervous System Diseases
DisCP0457	M60-M63 Disorders of muscles	Muscular Diseases	D009135	452264	1233	451031	30349118	Musculoskeletal Diseases
DisCP0458	Atrophic disorders of skin	Muscular Disorders, Atrophic	D020966	325086	3183	321903	36653562	Musculoskeletal Diseases
DisCP0459	M40-M43 Deforming dorsopathies	Musculoskeletal Abnormalities	D009139	452264	3065	449199	30349118	Musculoskeletal Diseases
DisCP0460	M67 Other disorders of synovium and tendon	Musculoskeletal Diseases	D009140	420531	4371	416160	Pan-UKB	Musculoskeletal Diseases
DisCP0461	Myasthenia gravis	Myasthenia Gravis	D009157	38243	1873	36370	35074870	Neoplasms (Tumors)
DisCP0462	Mycoses	Mycoses	D009181	342499	7055	335444	36653562	Bacterial Infections and Mycoses
DisCP0463:1	Myeloproliferative diseases (CML excluded)	Myelodysplastic-Myeloproliferative Diseases	D054437	342298	1660	340638	36653562	Hemic and Lymphatic Diseases
DisCP0463:2	Myeloproliferative disease	Myelodysplastic-Myeloproliferative Diseases	D054437	456348	521	455827	34737426	Hemic and Lymphatic Diseases
DisCP0464	myeloproliferative disorder	Myeloproliferative Disorders	D009196	408241	1726	583414	33057200	Hemic and Lymphatic Diseases
DisCP0465:1	Myocardial infarction	Myocardial Infarction	D009203	639221	61505	577716	33532862	Cardiovascular Diseases
DisCP0465:2	Myocardial infarction	Myocardial Infarction	D009203	470717	17505	454212	33532862	Cardiovascular Diseases
DisCP0466:1	Ischemic Heart Disease	Myocardial Ischemia	D017202	419724	37672	382052	Pan-UKB	Cardiovascular Diseases
DisCP0466:2	I25 Chronic ischemic heart disease	Myocardial Ischemia	D017202	300791	14456	286335	31427789	Cardiovascular Diseases
DisCP0467	Myocarditis	Myocarditis	D009205	169349	1349	168000	36653562	Cardiovascular Diseases
DisCP0468:1	Wears glasses or contact lenses	Myopia	D009216	462254	411268	50986	IEU-UKB	Eye Diseases
DisCP0468:2	Reason for glasses/contact lenses: For short-sightedness, i.e. only or mainly for distance viewing such as driving, cinema etc (called 'myopia')	Myopia	D009216	78647	32082	46565	31427789	Eye Diseases
DisCP0469:1	Degenerative skin conditions and other dermatoses	Myopia, Degenerative	D047728	414975	6937	408038	Pan-UKB	Eye Diseases
DisCP0469:2	Degenerative macular diseases	Myopia, Degenerative	D047728	317082	3040	314042	36653562	Eye Diseases
DisCP0470	Myositis	Myositis	D009220	253734	612	253122	36653562	Musculoskeletal Diseases
DisCP0471	L60 Nail disorders	Nail Diseases	D009260	452264	1254	451010	30349118	Skin and Connective Tissue Diseases
DisCP0472:1	Narcolepsy	Narcolepsy	D009290	12307	1886	10421	23459209	Nervous System Diseases
DisCP0472:2	Narcolepsy and cataplexy	Narcolepsy	D009290	264819	157	264662	36653562	Nervous System Diseases
DisCP0473:1	Nasal polyp	Nasal Polyps	D009298	264107	5554	258553	36653562	Respiratory Tract Diseases
DisCP0473:2	Nasal polyps	Nasal Polyps	D009298	456348	2863	453485	34737426	Respiratory Tract Diseases
DisCP0474	J31 Chronic rhinitis, nasopharyngitis and pharyngitis	Nasopharyngeal Diseases	D009302	452264	948	451316	30349118	Stomatognathic Diseases (Mouth & Jaw)
DisCP0475	R11 Nausea and vomiting	Nausea	D009325	361194	2271	358923	Nealelab	Pathological Conditions, Signs and Symptoms
DisCP0476:1	Neck pain or shoulder pain	Neck Pain	D019547	203306	53994	149312	32246137	Pathological Conditions, Signs and Symptoms
DisCP0476:2	Cervicalgia	Neck Pain	D019547	254672	5841	248831	36653562	Pathological Conditions, Signs and Symptoms
DisCP0477:1	Cancer register - Behaviour of cancer tumour: Malignant, primary site	Neoplasms	D009369	61413	51183	10230	31427789	Neoplasms (Tumors)
DisCP0477:2	Cancer diagnosed by doctor	Neoplasms	D009369	454736	35762	418974	31768069	Neoplasms (Tumors)
DisCP0478:1	Squamous cell lung cancer	Neoplasms, Squamous Cell	D018307	18313	3275	15038	24880342	Neoplasms (Tumors)
DisCP0478:2	Squamous cell neoplasms and carcinomas of the skin (controls excluding all cancers)	Neoplasms, Squamous Cell	D018307	262332	2749	259583	36653562	Neoplasms (Tumors)
DisCP0479	D47 Other neoplasms of uncertain or unknown behaviour of lymphoid, haematopoietic and related tissue	Neoplasms, Unknown Primary	D009382	420531	779	419752	Pan-UKB	Neoplasms (Tumors)
DisCP0480	N12 Tubulo-interstitial nephritis, not specified as acute or chronic	Nephritis	D009393	452264	991	451273	30349118	Urogenital Diseases
DisCP0481	Acute tubulo-interstitial nephritis	Nephritis, Interstitial	D009395	329891	20796	309095	36653562	Urogenital Diseases
DisCP0482	Nephritis; nephrosis; renal sclerosis	Nephrosis	D009401	403643	1716	401927	Pan-UKB	Urogenital Diseases
DisCP0483:1	N03 Chronic nephritic syndrome	Nephrotic Syndrome	D009404	452264	943	451321	30349118	Urogenital Diseases
DisCP0483:2	Nephrotic syndrome	Nephrotic Syndrome	D009404	338209	763	337446	36653562	Urogenital Diseases
DisCP0484:1	Degeneration of macula and posterior pole	Nerve Degeneration	D009410	326963	12921	314042	36653562	Pathological Conditions, Signs and Symptoms
DisCP0484:2	Degeneration of macula and posterior pole of retina	Nerve Degeneration	D009410	407836	3301	404535	Pan-UKB	Pathological Conditions, Signs and Symptoms
DisCP0485	Congenital malformations of the urinary system	Nervous System Malformations	D009421	342499	1418	341081	36653562	Nervous System Diseases
DisCP0486	Manlignant and unknown neoplasms of brain and nervous system	Nervous System Neoplasms	D009423	419265	876	418389	Pan-UKB	Neoplasms (Tumors)
DisCP0487	Perineal laceration during delivery	Neuralgia	D009437	152367	4214	148153	36653562	Nervous System Diseases
DisCP0488	Neuroblastoma	Neuroblastoma	D009447	4881	1627	3254	23222812	Neoplasms (Tumors)
DisCP0489	chronic/degenerative neurological problem	Neurodegenerative Diseases	D019636	452264	2766	449498	30349118	Nervous System Diseases
DisCP0490	Manifestations of mania or irritability: I needed less sleep than usual	Neurologic Manifestations	D009461	143191	4878	138313	31768069	Nervous System Diseases
DisCP0491:1	Diseases of the myoneural junction and muscle	Neuromuscular Junction Diseases	D020511	342499	3037	339462	36653562	Nervous System Diseases
DisCP0491:2	Disorders of myoneural junction and muscle in diseases classified elsewhere	Neuromuscular Junction Diseases	D020511	339644	182	339462	36653562	Nervous System Diseases
DisCP0492	Melanomas of skin, dx or hx	Nevi and Melanomas	D018326	406089	3398	402691	Pan-UKB	Neoplasms (Tumors)
DisCP0493	D22 Melanocytic naevi	Nevus, Pigmented	D009508	420531	5291	415240	Pan-UKB	Neoplasms (Tumors)
DisCP0494:1	Nonalcoholic fatty liver disease	Non-alcoholic Fatty Liver Disease	D065626	778614	8434	770180	34841290	Digestive System Diseases
DisCP0494:2	Nonalcoholic fatty liver disease	Non-alcoholic Fatty Liver Disease	D065626	19264	1483	17781	32298765	Digestive System Diseases
DisCP0495	Non-cancer illness code, self-reported: kidney stone/ureter stone/bladder stone	Non-Muscle Invasive Bladder Neoplasms	D000093284	462933	3625	459308	IEU-UKB	Neoplasms (Tumors)
DisCP0496	Non-cancer illness code, self-reported: heart attack/myocardial infarction	Non-ST Elevated Myocardial Infarction	D000072658	462933	10616	452317	IEU-UKB	Cardiovascular Diseases
DisCP0497	nasal/sinus disorder	Nose Diseases	D009668	452264	6396	445868	30349118	Respiratory Tract Diseases
DisCP0498:1	Overweight	Obesity	D009765	158855	93015	65840	23563607	Nutritional and Metabolic Diseases
DisCP0498:2	Obesity class 1	Obesity	D009765	98697	32858	65839	23563607	Nutritional and Metabolic Diseases
DisCP0499	Extreme obesity with alveolar hypoventilation	Obesity Hypoventilation Syndrome	D010845	325075	906	324169	36653562	Respiratory Tract Diseases
DisCP0500:1	Obesity, other/unspecified	Obesity, Abdominal	D056128	333720	9551	324169	36653562	Nutritional and Metabolic Diseases
DisCP0500:2	Diagnoses - secondary ICD10: E66.9 Obesity, unspecified	Obesity, Abdominal	D056128	463010	4688	458322	IEU-UKB	Nutritional and Metabolic Diseases
DisCP0501	O63 Long labour	Obstetric Labor Complications	D007744	361194	1060	360134	Nealelab	Urogenital Diseases
DisCP0502	Glaucoma suspect	Ocular Hypertension	D009798	335510	9076	326434	36653562	Eye Diseases
DisCP0503	Open bite , including avohilmo	Open Bite	D024343	342499	1083	341416	36653562	Stomatognathic Diseases (Mouth & Jaw)
DisCP0504	Other maternal disorders predominantly related to pregnancy	Opioid-Related Disorders	D009293	190879	27177	163702	36653562	Chemically-Induced Disorders
DisCP0505	Optic neuritis	Optic Neuritis	D009902	341227	1072	340155	36653562	Nervous System Diseases
DisCP0506:1	Mouth/teeth dental problems: Mouth ulcers	Oral Ulcer	D019226	461113	47102	414011	IEU-UKB	Stomatognathic Diseases (Mouth & Jaw)
DisCP0506:2	Mouth/teeth dental problems: Mouth ulcers	Oral Ulcer	D019226	385026	39439	345587	31427789	Stomatognathic Diseases (Mouth & Jaw)
DisCP0507	Orchitis and epididymitis	Orchitis	D009920	170777	1015	169762	Pan-UKB	Urogenital Diseases
DisCP0508:1	Arthrosis	Osteoarthritis	D010003	286253	64930	221323	36653562	Musculoskeletal Diseases
DisCP0508:2	Osteoarthrosis	Osteoarthritis	D010003	420531	36073	384458	Pan-UKB	Musculoskeletal Diseases
DisCP0509:1	Coxarthrosis,	Osteoarthritis, Hip	D015207	240784	19461	221323	36653562	Musculoskeletal Diseases
DisCP0509:2	M16 Coxarthrosis [arthrosis of hip]	Osteoarthritis, Hip	D015207	452264	12868	439396	30349118	Musculoskeletal Diseases
DisCP0510:1	M17 Gonarthrosis [arthrosis of knee]	Osteoarthritis, Knee	D020370	420531	24753	395778	Pan-UKB	Musculoskeletal Diseases
DisCP0510:2	M17 Osteoarthritis of knee	Osteoarthritis, Knee	D020370	300791	12508	288283	31427789	Musculoskeletal Diseases
DisCP0511	Essential (haemorrhagic) thrombocythaemia	Osteolysis, Essential	D010015	259864	830	259034	36653562	Musculoskeletal Diseases
DisCP0512	osteomyelitis	Osteomyelitis	D010019	452264	698	451566	30349118	Bacterial Infections and Mycoses
DisCP0513	M87 Osteonecrosis	Osteonecrosis	D010020	452264	603	451661	30349118	Musculoskeletal Diseases
DisCP0514:1	bisphosphanate|osteoporosis	Osteoporosis	D010024	420531	9296	411235	Pan-UKB	Musculoskeletal Diseases
DisCP0514:2	Osteoporosis	Osteoporosis	D010024	332020	6303	325717	36653562	Musculoskeletal Diseases
DisCP0515:1	Postmenopausal bleeding	Osteoporosis, Postmenopausal	D015663	110800	10137	100663	36653562	Musculoskeletal Diseases
DisCP0515:2	Osteoporosis, osteopenia and pathological fracture	Osteoporosis, Postmenopausal	D015663	420531	9493	411038	Pan-UKB	Musculoskeletal Diseases
DisCP0516:1	Otitis externa	Otitis Externa	D010032	339492	5575	333917	36653562	Ear Diseases (Otorhinolaryngologic)
DisCP0516:2	H60 Otitis externa	Otitis Externa	D010032	452264	578	451686	30349118	Ear Diseases (Otorhinolaryngologic)
DisCP0517:1	Nonsuppurative otitis media	Otitis Media	D010033	327777	7442	320335	36653562	Ear Diseases (Otorhinolaryngologic)
DisCP0517:2	H65 Nonsuppurative otitis media	Otitis Media	D010033	452264	1143	451121	30349118	Ear Diseases (Otorhinolaryngologic)
DisCP0518:1	Suppurative and unspecified otitis media	Otitis Media, Suppurative	D010035	333300	12965	320335	36653562	Bacterial Infections and Mycoses
DisCP0518:2	H66 Suppurative and unspecified otitis media	Otitis Media, Suppurative	D010035	452264	855	451409	30349118	Bacterial Infections and Mycoses
DisCP0519	ent disorder/not cancer	Otorhinolaryngologic Diseases	D010038	452264	16440	435824	30349118	Ear Diseases (Otorhinolaryngologic)
DisCP0520:1	Otosclerosis	Otosclerosis	D010040	864702	3504	861198	36653343	Ear Diseases (Otorhinolaryngologic)
DisCP0520:2	Otosclerosis	Otosclerosis	D010040	328556	2077	326479	36653562	Ear Diseases (Otorhinolaryngologic)
DisCP0521	Ovarian cyst	Ovarian Cysts	D010048	119021	18358	100663	36653562	Neoplasms (Tumors)
DisCP0522:1	Invasive ovarian cancer	Ovarian Neoplasms	D010051	63347	22406	40941	28346442	Neoplasms (Tumors)
DisCP0522:2	Serous invasive ovarian cancer	Ovarian Neoplasms	D010051	54990	14049	40941	28346442	Neoplasms (Tumors)
DisCP0523:1	Overweight, obesity and other hyperalimentation	Overweight	D050177	420531	16087	404444	Pan-UKB	Nutritional and Metabolic Diseases
DisCP0523:2	E66 Overweight and obesity	Overweight	D050177	244890	9805	235085	31427789	Nutritional and Metabolic Diseases
DisCP0524	Paget's disease	Paget's Disease, Mammary	D010144	3440	741	2699	21623375	Neoplasms (Tumors)
DisCP0525:1	Pain type(s) experienced in last month: None of the above	Pain	D010146	461857	184616	277241	IEU-UKB	Pathological Conditions, Signs and Symptoms
DisCP0525:2	Pain in joint	Pain	D010146	215181	24166	191015	36653562	Pathological Conditions, Signs and Symptoms
DisCP0526	Other disorders of pancreatic internal secretion	Pancreatic Diseases	D010182	417187	1310	415877	Pan-UKB	Digestive System Diseases
DisCP0527:1	Acute pancreatitis	Pancreatitis	D010195	306892	5509	301383	36653562	Digestive System Diseases
DisCP0527:2	Acute pancreatitis	Pancreatitis	D010195	419501	2395	417106	Pan-UKB	Digestive System Diseases
DisCP0528	Alcohol-induced acute pancreatitis	Pancreatitis, Acute Hemorrhagic	D000081032	342499	830	341669	36653562	Digestive System Diseases
DisCP0529	K85 Acute pancreatitis	Pancreatitis, Acute Necrotizing	D019283	420531	2366	418165	Pan-UKB	Digestive System Diseases
DisCP0530:1	Chronic pancreatitis	Pancreatitis, Chronic	D050500	304385	3002	301383	36653562	Digestive System Diseases
DisCP0530:2	Alcohol-induced chronic pancreatitis	Pancreatitis, Chronic	D050500	342499	1619	340880	36653562	Digestive System Diseases
DisCP0531	Peritoneal or intestinal adhesions	Panniculitis, Peritoneal	D015436	331352	1082	330270	Pan-UKB	Digestive System Diseases
DisCP0532	G63 Polyneuropathy in diseases classified elsewhere	Paraneoplastic Polyneuropathy	D020364	420531	556	419975	Pan-UKB	Neoplasms (Tumors)
DisCP0533	Z09 Follow-up examination after treatment for conditions other than malignant neoplasms	Paraneoplastic Syndromes	D010257	420531	12678	407853	Pan-UKB	Neoplasms (Tumors)
DisCP0534	E21 Hyperparathyroidism and other disorders of parathyroid gland	Parathyroid Diseases	D010279	420531	1054	419477	Pan-UKB	Endocrine System Diseases
DisCP0535:1	Parkinson's disease	Parkinson Disease	D010300	342499	3767	338732	36653562	Nervous System Diseases
DisCP0535:2	Parkinson's disease, strict definition (more control exclusions)	Parkinson Disease	D010300	163207	3367	159840	36653562	Nervous System Diseases
DisCP0536	Knee pain	Patellofemoral Pain Syndrome	D046788	171516	22204	149312	31482140	Musculoskeletal Diseases
DisCP0537	N73 Other female pelvic inflammatory diseases	Pelvic Inflammatory Disease	D000292	245494	3025	449239	30349118	Bacterial Infections and Mycoses
DisCP0538:1	Pain type(s) experienced in last month: Hip pain	Pelvic Pain	D017699	461857	52087	409770	IEU-UKB	Pathological Conditions, Signs and Symptoms
DisCP0538:2	Pain type(s) experienced in last month: Hip pain	Pelvic Pain	D017699	385698	42944	342754	31427789	Pathological Conditions, Signs and Symptoms
DisCP0539:1	Bullous disorders	Pemphigoid, Bullous	D010391	342499	1311	341188	36653562	Skin and Connective Tissue Diseases
DisCP0539:2	Other bullous disorders	Pemphigoid, Bullous	D010391	341816	628	341188	36653562	Skin and Connective Tissue Diseases
DisCP0540	N48 Other disorders of penis	Penile Diseases	D010409	420531	2448	418083	Pan-UKB	Urogenital Diseases
DisCP0541:1	Peptic ulcer (excl. esophageal)	Peptic Ulcer	D010437	420531	9015	411516	Pan-UKB	Digestive System Diseases
DisCP0541:2	Gastroduodenal ulcer	Peptic Ulcer	D010437	300496	8240	292256	36653562	Digestive System Diseases
DisCP0542	Periapical abscess	Periapical Abscess	D010482	409549	1392	408157	Pan-UKB	Bacterial Infections and Mycoses
DisCP0543	Other peripheral nerve disorders	Peripheral Nerve Injuries	D059348	413987	14648	399339	Pan-UKB	Nervous System Diseases
DisCP0544:1	Peripheral vascular disease	Peripheral Vascular Diseases	D016491	413605	5040	408565	Pan-UKB	Cardiovascular Diseases
DisCP0544:2	Peripheral angiopathy	Peripheral Vascular Diseases	D016491	251744	2264	249480	36653562	Cardiovascular Diseases
DisCP0545	K66 Other disorders of peritoneum	Peritoneal Diseases	D010532	452264	3393	448871	30349118	Digestive System Diseases
DisCP0546	Acute peritonitis	Peritonitis	D010538	341350	1643	339707	36653562	Bacterial Infections and Mycoses
DisCP0547	Peritonsillar abscess	Peritonsillar Abscess	D000039	265223	6670	258553	36653562	Bacterial Infections and Mycoses
DisCP0548:1	Chronic diseases of tonsils and adenoids	Pharyngeal Diseases	D010608	297536	38983	258553	36653562	Stomatognathic Diseases (Mouth & Jaw)
DisCP0548:2	Oral cavity and pharyngeal cancer	Pharyngeal Diseases	D010608	5425	2497	2928	27749845	Stomatognathic Diseases (Mouth & Jaw)
DisCP0549	J02 Acute pharyngitis	Pharyngitis	D010612	420531	1056	419475	Pan-UKB	Bacterial Infections and Mycoses
DisCP0550:1	Redundant prepuce, phimosis and paraphimosis	Phimosis	D010688	116152	6082	110070	36653562	Urogenital Diseases
DisCP0550:2	Redundant prepuce and phimosis/BXO	Phimosis	D010688	172386	3267	169119	Pan-UKB	Urogenital Diseases
DisCP0551:1	Phlebitis and thrombophlebitis (not including DVT)	Phlebitis	D010689	301072	6058	295014	36653562	Cardiovascular Diseases
DisCP0551:2	Diagnoses - main ICD10: I80.2 Phlebitis and thrombophlebitis of other deep vessels of lower extremities	Phlebitis	D010689	463010	1832	461178	IEU-UKB	Cardiovascular Diseases
DisCP0552:1	Disorders of lipoid metabolism	Phosphorus Metabolism Disorders	D010760	420531	44134	376397	Pan-UKB	Nutritional and Metabolic Diseases
DisCP0552:2	Disorders of plasma-protein metabolism, not elsewhere classified	Phosphorus Metabolism Disorders	D010760	296535	155	296380	36653562	Nutritional and Metabolic Diseases
DisCP0553:1	Disorders of breast	Photosensitivity Disorders	D010787	190879	14868	176011	36653562	Skin and Connective Tissue Diseases
DisCP0553:2	Disorders of orbit	Photosensitivity Disorders	D010787	315344	1052	314292	36653562	Skin and Connective Tissue Diseases
DisCP0554:1	Operation code: pilonidal sinus surgery (anal)	Pilonidal Sinus	D010864	462933	2665	460268	IEU-UKB	Neoplasms (Tumors)
DisCP0554:2	Pilonidal cyst	Pilonidal Sinus	D010864	326424	2414	324010	36653562	Neoplasms (Tumors)
DisCP0555	disorder or pituitary gland	Pituitary Diseases	D010900	452264	628	451636	30349118	Nervous System Diseases
DisCP0556	Diagnoses - main ICD10: I25.1 Atherosclerotic heart disease	Plaque, Atherosclerotic	D058226	463010	12171	450839	IEU-UKB	Pathological Conditions, Signs and Symptoms
DisCP0557:1	Pleural plaque	Pleural Diseases	D010995	331316	2530	328786	36653562	Respiratory Tract Diseases
DisCP0557:2	J92 Pleural plaque	Pleural Diseases	D010995	452264	826	451438	30349118	Respiratory Tract Diseases
DisCP0558	J90 Pleural effusion, not elsewhere classified	Pleural Effusion	D010996	361194	1033	360161	Nealelab	Respiratory Tract Diseases
DisCP0559	pleurisy	Pleurisy	D010998	452264	1538	450726	30349118	Bacterial Infections and Mycoses
DisCP0560	Pneumonia	Pneumonia	D011014	420053	14054	405999	Pan-UKB	Bacterial Infections and Mycoses
DisCP0561	Bacterial pneumoniae	Pneumonia, Bacterial	D018410	301290	14671	286619	36653562	Bacterial Infections and Mycoses
DisCP0562	J93 Pneumothorax	Pneumothorax	D011030	452264	912	451352	30349118	Respiratory Tract Diseases
DisCP0563	T39 Poisoning by nonopioid analgesics, antipyretics and antirheumatics	Poisoning	D011041	361194	1161	360033	Nealelab	Chemically-Induced Disorders
DisCP0564	Polyarteritis nodosa and allied conditions	Polyarteritis Nodosa	D010488	409616	1051	408565	Pan-UKB	Cardiovascular Diseases
DisCP0565:1	Polycystic ovarian syndrome, consortium definition	Polycystic Ovary Syndrome	D011085	190879	27943	162936	36653562	Neoplasms (Tumors)
DisCP0565:2	Polycystic ovarian syndrome	Polycystic Ovary Syndrome	D011085	182992	1196	181796	36653562	Neoplasms (Tumors)
DisCP0566:1	Polycythaemia vera	Polycythemia Vera	D011087	259902	843	259059	36653562	Neoplasms (Tumors)
DisCP0566:2	Polycythemia vera	Polycythemia Vera	D011087	456348	334	456014	34737426	Neoplasms (Tumors)
DisCP0567:1	Polymyalgia rheumatica	Polymyalgia Rheumatica	D011111	335154	3039	332115	36653562	Musculoskeletal Diseases
DisCP0567:2	Polymyalgia Rheumatica	Polymyalgia Rheumatica	D011111	420531	1700	418831	Pan-UKB	Musculoskeletal Diseases
DisCP0568	Other and unspecified polyneuropathies, also in other diseases	Polyneuropathies	D011115	341683	4899	336784	36653562	Nervous System Diseases
DisCP0569	R35 Polyuria	Polyuria	D011141	361194	1773	359421	Nealelab	Urogenital Diseases
DisCP0570	R23 Other skin changes	Postmortem Changes	D011180	420531	865	419666	Pan-UKB	Pathological Conditions, Signs and Symptoms
DisCP0571	T84 Complications of internal orthopaedic prosthetic devices, implants and grafts	Postoperative Complications	D011183	361194	3719	357475	Nealelab	Pathological Conditions, Signs and Symptoms
DisCP0572	O72 Postpartum haemorrhage	Postpartum Hemorrhage	D006473	452264	1437	450827	30349118	Urogenital Diseases
DisCP0573	Non-cancer illness code, self-reported: gestational hypertension/pre-eclampsia	Pre-Eclampsia	D011225	462933	1864	461069	IEU-UKB	Urogenital Diseases
DisCP0574	Erythematous conditions	Precancerous Conditions	D011230	415627	2989	412638	Pan-UKB	Neoplasms (Tumors)
DisCP0575:1	Maternal care for other known or suspected fetal problems	Pregnancy Complications	D011248	162515	8413	154102	36653562	Urogenital Diseases
DisCP0575:2	O32 Maternal care for known or suspected malpresentation of foetus	Pregnancy Complications	D011248	420531	1091	419440	Pan-UKB	Urogenital Diseases
DisCP0576:1	Antepartum haemorrhage, not elsewhere classified	Pregnancy Complications, Hematologic	D011250	156250	2148	154102	36653562	Urogenital Diseases
DisCP0576:2	O46 Antepartum haemorrhage, not elsewhere classified	Pregnancy Complications, Hematologic	D011250	420531	634	419897	Pan-UKB	Urogenital Diseases
DisCP0577	Ovarian dysfunction	Pregnancy, Ovarian	D065172	183517	1721	181796	36653562	Urogenital Diseases
DisCP0578:1	Prolonged pregnancy	Pregnancy, Prolonged	D011273	157998	3896	154102	36653562	Urogenital Diseases
DisCP0578:2	O48 Prolonged pregnancy	Pregnancy, Prolonged	D011273	245494	1308	450956	30349118	Urogenital Diseases
DisCP0579	spontaneous preterm birth	Premature Birth	D047928	61287	1139	60148	31477735	Urogenital Diseases
DisCP0580	Presbycusis	Presbycusis	D011304	306387	3637	302750	36653562	Ear Diseases (Otorhinolaryngologic)
DisCP0581:1	Reason for glasses/contact lenses: For just reading/near work as you are getting older (called 'presbyopia')	Presbyopia	D011305	460536	39730	420806	IEU-UKB	Eye Diseases
DisCP0581:2	Reason for glasses/contact lenses: For just reading/near work as you are getting older (called 'presbyopia')	Presbyopia	D011305	78647	33975	44672	31427789	Eye Diseases
DisCP0582:1	Taking other prescription medications	Prescription Drug Misuse	D063487	461332	216598	244734	IEU-UKB	Chemically-Induced Disorders
DisCP0582:2	Taking other prescription medications	Prescription Drug Misuse	D063487	385236	179964	205272	31427789	Chemically-Induced Disorders
DisCP0583	L89 Decubitus ulcer	Pressure Ulcer	D003668	452264	683	451581	30349118	Skin and Connective Tissue Diseases
DisCP0584	Mucosal proctocolitis	Proctocolitis	D011350	330823	3560	327263	36653562	Digestive System Diseases
DisCP0585	Prolapse of vaginal walls	Prolapse	D011391	226971	13275	213696	Pan-UKB	Pathological Conditions, Signs and Symptoms
DisCP0586	N40 Hyperplasia of prostate	Prostatic Hyperplasia	D011470	206770	12172	440092	30349118	Urogenital Diseases
DisCP0587:1	Prostate cancer	Prostatic Neoplasms	D011471	140254	79148	61106	29892016	Neoplasms (Tumors)
DisCP0587:2	Prostate cancer (GEE, adjusted for age)	Prostatic Neoplasms	D011471	617	59	658	17903305	Neoplasms (Tumors)
DisCP0588	prostate problem (not cancer)	Prostatism	D053448	206770	7754	444510	30349118	Pathological Conditions, Signs and Symptoms
DisCP0589	Prostatitis	Prostatitis	D011472	171662	1900	169762	Pan-UKB	Urogenital Diseases
DisCP0590:1	COPD/asthma/ILD related infections	Prosthesis-Related Infections	D016459	342499	104624	237875	36653562	Bacterial Infections and Mycoses
DisCP0590:2	Asthma-related infections	Prosthesis-Related Infections	D016459	324584	19338	305246	36653562	Bacterial Infections and Mycoses
DisCP0591	Prurigo and Lichen	Prurigo	D011536	413574	936	412638	Pan-UKB	Skin and Connective Tissue Diseases
DisCP0592	L29 Pruritus	Pruritus	D011537	452264	824	451440	30349118	Skin and Connective Tissue Diseases
DisCP0593:1	Psoriasis	Psoriasis	D011565	33394	10588	22806	23143594	Skin and Connective Tissue Diseases
DisCP0593:2	Non-cancer illness code, self-reported: psoriasis	Psoriasis	D011565	462933	5314	457619	IEU-UKB	Skin and Connective Tissue Diseases
DisCP0594:1	Chronic obstructive pulmonary disease x ever smoker interaction (main effect)	Pulmonary Disease, Chronic Obstructive	D029424	200766	21077	179689	33106845	Respiratory Tract Diseases
DisCP0594:2	COPD	Pulmonary Disease, Chronic Obstructive	D029424	299999	16410	283589	36653562	Respiratory Tract Diseases
DisCP0595:1	DVT of lower extremities and pulmonary embolism	Pulmonary Embolism	D011655	342499	14827	327672	36653562	Respiratory Tract Diseases
DisCP0595:2	Non-cancer illness code, self-reported: pulmonary embolism +/- dvt	Pulmonary Embolism	D011655	462933	3823	459110	IEU-UKB	Respiratory Tract Diseases
DisCP0596	J43 Emphysema	Pulmonary Emphysema	D011656	420531	2421	418110	Pan-UKB	Respiratory Tract Diseases
DisCP0597	Postinflammatory pulmonary fibrosis	Pulmonary Fibrosis	D011658	405949	1265	404684	Pan-UKB	Respiratory Tract Diseases
DisCP0598	Pulmonary heart disease	Pulmonary Heart Disease	D011660	417190	5421	411769	Pan-UKB	Cardiovascular Diseases
DisCP0599	Dental pulpitis 1, only avohilmo	Pulpitis	D011671	342499	69451	273048	36653562	Stomatognathic Diseases (Mouth & Jaw)
DisCP0600	D69 Purpura and other haemorrhagic conditions	Purpura	D011693	452264	1802	450462	30349118	Hemic and Lymphatic Diseases
DisCP0601	Pyelonephritis	Pyelonephritis	D011704	388321	1737	386584	Pan-UKB	Urogenital Diseases
DisCP0602	infantile hypertrophic pyloric stenosis	Pyloric Stenosis, Hypertrophic	D046248	5833	1395	4438	30281099	Digestive System Diseases
DisCP0603	L55-L59 Radiation-related disorders of the skin and subcutaneous tissue	Radiation Injuries	D011832	452264	2726	449538	30349118	Trauma & Emergency Medicine
DisCP0604	G50-G59 Nerve, nerve root and plexus disorders	Radiculopathy	D011843	452264	19480	432784	30349118	Nervous System Diseases
DisCP0605	Fracture of radius and ulna	Radius Fractures	D011885	402488	7441	395047	Pan-UKB	Trauma & Emergency Medicine
DisCP0606	Raynaud's syndrome	Raynaud Disease	D011928	410075	1510	408565	Pan-UKB	Cardiovascular Diseases
DisCP0607	K61 Abscess of anal and rectal regions	Rectal Diseases	D012002	361194	1053	360141	Nealelab	Digestive System Diseases
DisCP0608	C20 Malignant neoplasm of rectum	Rectal Neoplasms	D012004	452264	1244	451020	30349118	Neoplasms (Tumors)
DisCP0609	Isolated REM sleep behavior disorder	REM Sleep Behavior Disorder	D020187	9447	1061	8386	36470867	Nervous System Diseases
DisCP0610	Renal colic	Renal Colic	D056844	413390	2183	411207	Pan-UKB	Pathological Conditions, Signs and Symptoms
DisCP0611:1	Renal failure	Renal Insufficiency	D051437	415704	13777	401927	Pan-UKB	Urogenital Diseases
DisCP0611:2	Renal failure	Renal Insufficiency	D051437	342499	12199	330300	36653562	Urogenital Diseases
DisCP0612:1	chronic kidney disease	Renal Insufficiency, Chronic	D051436	625219	64164	561055	31152163	Urogenital Diseases
DisCP0612:2	Chronic kidney disease	Renal Insufficiency, Chronic	D051436	338216	7916	330300	36653562	Urogenital Diseases
DisCP0613:1	COPD-related respiratory insufficiency	Respiratory Insufficiency	D012131	329730	2936	326794	36653562	Respiratory Tract Diseases
DisCP0613:2	ILD-related respiratory insufficiency	Respiratory Insufficiency	D012131	339431	647	338784	36653562	Respiratory Tract Diseases
DisCP0614:1	Wheeze or whistling in the chest in last year	Respiratory System Abnormalities	D015619	453959	95131	358828	IEU-UKB	Respiratory Tract Diseases
DisCP0614:2	Wheeze or whistling in the chest in last year	Respiratory System Abnormalities	D015619	379150	78450	300700	31427789	Respiratory Tract Diseases
DisCP0615:1	Other diseases of upper respiratory tract	Respiratory Tract Diseases	D012140	342499	83946	258553	36653562	Respiratory Tract Diseases
DisCP0615:2	J40-J47 Chronic lower respiratory diseases	Respiratory Tract Diseases	D012140	452264	36529	415735	30349118	Respiratory Tract Diseases
DisCP0616:1	Acute upper respiratory infections	Respiratory Tract Infections	D012141	342499	61543	280956	36653562	Bacterial Infections and Mycoses
DisCP0616:2	Other acute lower respiratory infections	Respiratory Tract Infections	D012141	342499	18714	323785	36653562	Bacterial Infections and Mycoses
DisCP0617	C34 Malignant neoplasm of bronchus and lung	Respiratory Tract Neoplasms	D012142	420531	3048	417483	Pan-UKB	Neoplasms (Tumors)
DisCP0618	H34 Retinal vascular occlusions	Retinal Artery Occlusion	D015356	452264	571	451693	30349118	Eye Diseases
DisCP0619:1	Retinal breaks without detachment	Retinal Detachment	D012163	317869	3827	314042	36653562	Eye Diseases
DisCP0619:2	H33 Retinal detachments and breaks	Retinal Detachment	D012163	452264	3533	448731	30349118	Eye Diseases
DisCP0620	H35 Other retinal disorders	Retinal Diseases	D012164	420531	4814	415717	Pan-UKB	Eye Diseases
DisCP0621	Retinal detachments and defects	Retinal Drusen	D015593	408324	3789	404535	Pan-UKB	Eye Diseases
DisCP0622	Macular hole	Retinal Perforations	D012167	315134	1092	314042	36653562	Eye Diseases
DisCP0623	Retinoschisis and retinal cysts	Retinoschisis	D041441	314560	518	314042	36653562	Eye Diseases
DisCP0624	Non-rheumatic valve diseases	Rheumatic Diseases	D012216	255581	18318	237263	36653562	Musculoskeletal Diseases
DisCP0625	rheumatic fever	Rheumatic Fever	D012213	452264	1358	450906	30349118	Bacterial Infections and Mycoses
DisCP0626	Valvular heart disease excluding rheumatic fever	Rheumatic Heart Disease	D012214	310019	72756	237263	36653562	Bacterial Infections and Mycoses
DisCP0627:1	Allergic rhinitis	Rhinitis, Allergic	D065631	340880	9707	331173	36653562	Respiratory Tract Diseases
DisCP0627:2	Allergic asthma (mode)	Rhinitis, Allergic	D065631	202382	8525	193857	36653562	Respiratory Tract Diseases
DisCP0628:1	Blood clot, DVT, bronchitis, emphysema, asthma, rhinitis, eczema, allergy diagnosed by doctor: Hayfever, allergic rhinitis or eczema	Rhinitis, Allergic, Seasonal	D006255	462013	106201	355812	IEU-UKB	Respiratory Tract Diseases
DisCP0628:2	Blood clot, DVT, bronchitis, emphysema, asthma, rhinitis, eczema, allergy diagnosed by doctor: Hayfever, allergic rhinitis or eczema	Rhinitis, Allergic, Seasonal	D006255	385822	89380	296442	31427789	Respiratory Tract Diseases
DisCP0629:1	Other and unspecified rosacea	Rosacea	D012393	330630	1883	328747	36653562	Skin and Connective Tissue Diseases
DisCP0629:2	rosacea	Rosacea	D012393	452264	715	451549	30349118	Skin and Connective Tissue Diseases
DisCP0630	Arthropathy NOS	Rotator Cuff Tear Arthropathy	D000070656	414156	41824	372332	Pan-UKB	Musculoskeletal Diseases
DisCP0631	Sacroiliitis, not elsewhere classified	Sacroiliitis	D058566	250046	1215	248831	36653562	Musculoskeletal Diseases
DisCP0632	K11 Diseases of salivary glands	Salivary Gland Diseases	D012466	420531	1157	419374	Pan-UKB	Stomatognathic Diseases (Mouth & Jaw)
DisCP0633:1	Sarcoidosis	Sarcoidosis	D012507	340718	3597	337121	36653562	Hemic and Lymphatic Diseases
DisCP0633:2	sarcoidosis	Sarcoidosis	D012507	452264	867	451397	30349118	Hemic and Lymphatic Diseases
DisCP0634:1	grip strength measurement	Sarcopenia	D055948	256523	48596	207927	33510174	Nervous System Diseases
DisCP0634:2	grip strength measurement	Sarcopenia	D055948	135468	34589	100879	33510174	Nervous System Diseases
DisCP0635	Scabies	Scabies	D012532	342129	973	341156	36653562	Bacterial Infections and Mycoses
DisCP0636:1	schizophrenia	Schizophrenia	D012559	77096	33640	43456	25056061	Mental and Behavioural Disorders
DisCP0636:2	Schizophrenia	Schizophrenia	D012559	87491	33426	54065	29906448	Mental and Behavioural Disorders
DisCP0637	Sciatica+with lumbago	Sciatica	D012585	264811	15980	248831	36653562	Nervous System Diseases
DisCP0638	Episcleritis	Scleritis	D015423	326714	1239	325475	36653562	Eye Diseases
DisCP0639	Nontoxic diffuse goitre	Scleroderma, Diffuse	D045743	293070	754	292316	36653562	Skin and Connective Tissue Diseases
DisCP0640	Systemic sclerosis	Scleroderma, Systemic	D012595	332659	544	332115	36653562	Skin and Connective Tissue Diseases
DisCP0641	M41 Scoliosis	Scoliosis	D012600	452264	1140	451124	30349118	Musculoskeletal Diseases
DisCP0642	Other predominantly sexually transmitted diseases, not elsewhere classified	Sexually Transmitted Diseases	D012749	337885	5097	332788	36653562	Bacterial Infections and Mycoses
DisCP0643	S42 Fracture of shoulder and upper arm	Shoulder Fractures	D012784	361194	1791	359403	Nealelab	Trauma & Emergency Medicine
DisCP0644:1	Rotator cuff syndrome	Shoulder Impingement Syndrome	D019534	274320	21198	253122	36653562	Musculoskeletal Diseases
DisCP0644:2	Impingement syndrome of shoulder	Shoulder Impingement Syndrome	D019534	260959	7837	253122	36653562	Musculoskeletal Diseases
DisCP0645:1	Pain type(s) experienced in last month: Neck or shoulder pain	Shoulder Pain	D020069	461857	106521	355336	IEU-UKB	Musculoskeletal Diseases
DisCP0645:2	Pain type(s) experienced in last month: Neck or shoulder pain	Shoulder Pain	D020069	385698	88299	297399	31427789	Musculoskeletal Diseases
DisCP0646	Other necrotizing vasculopathies (FG)	Sialometaplasia, Necrotizing	D012797	262602	1504	261098	36653562	Stomatognathic Diseases (Mouth & Jaw)
DisCP0647	R29 Other symptoms and signs involving the nervous and musculoskeletal systems	Signs and Symptoms	D012816	420531	4972	415559	Pan-UKB	Pathological Conditions, Signs and Symptoms
DisCP0648	Malignant neoplasm of other and ill-defined sites within the digestive organs and peritoneum	Signs and Symptoms, Digestive	D012817	407361	7067	400294	Pan-UKB	Pathological Conditions, Signs and Symptoms
DisCP0649:1	Acute sinusitis	Sinusitis	D012852	299273	18317	280956	36653562	Bacterial Infections and Mycoses
DisCP0649:2	Chronic sinusitis	Sinusitis	D012852	273192	14639	258553	36653562	Bacterial Infections and Mycoses
DisCP0650	Sicca syndrome	Sjogren's Syndrome	D012859	412338	661	411677	Pan-UKB	Musculoskeletal Diseases
DisCP0651:1	Other soft tissue disorders, not elsewhere classified	Skin and Connective Tissue Diseases	D017437	290067	36945	253122	36653562	Skin and Connective Tissue Diseases
DisCP0651:2	connective tissue disorder	Skin and Connective Tissue Diseases	D017437	452264	2969	449295	30349118	Skin and Connective Tissue Diseases
DisCP0652	C30-C39 Malignant neoplasms of respiratory and intrathoracic organs	Skin Diseases	D012871	452264	1940	450324	30349118	Skin and Connective Tissue Diseases
DisCP0653	Other bacterial diseases	Skin Diseases, Bacterial	D017192	342499	39185	303314	36653562	Bacterial Infections and Mycoses
DisCP0654	blistering/desquamating skin disorder	Skin Diseases, Eczematous	D017443	452264	820	451444	30349118	Skin and Connective Tissue Diseases
DisCP0655	L00-L08 Infections of the skin and subcutaneous tissue	Skin Diseases, Infectious	D012874	452264	11569	440695	30349118	Bacterial Infections and Mycoses
DisCP0656:1	Papulosquamous disorders	Skin Diseases, Papulosquamous	D017444	342499	11524	330975	36653562	Skin and Connective Tissue Diseases
DisCP0656:2	L40-L45 Papulosquamous disorders	Skin Diseases, Papulosquamous	D017444	452264	3099	449165	30349118	Skin and Connective Tissue Diseases
DisCP0657	B00-B09 Viral infections characterized by skin and mucous membrane lesions	Skin Diseases, Viral	D017193	452264	1753	450511	30349118	Bacterial Infections and Mycoses
DisCP0658:1	Skin cancer	Skin Neoplasms	D012878	420382	17691	402691	Pan-UKB	Neoplasms (Tumors)
DisCP0658:2	Cancer register - Type of cancer: ICD10: C44 Other and unspecified malignant neoplasm of skin	Skin Neoplasms	D012878	54696	15032	39664	31427789	Neoplasms (Tumors)
DisCP0659	Skull and face fracture and other intercranial injury	Skull Fracture, Depressed	D020204	420430	4865	415565	Pan-UKB	Nervous System Diseases
DisCP0660	S02 Fracture of skull and facial bones	Skull Fractures	D012887	361194	1351	359843	Nealelab	Nervous System Diseases
DisCP0661:1	Sleep apnoea	Sleep Apnea Syndromes	D012891	341071	33423	307648	36653562	Respiratory Tract Diseases
DisCP0661:2	Sleep apnea	Sleep Apnea Syndromes	D012891	419529	5621	413908	Pan-UKB	Respiratory Tract Diseases
DisCP0662	Sleep disorders (combined)	Sleep Arousal Disorders	D020921	339185	37972	301213	36653562	Nervous System Diseases
DisCP0663:1	Insomnia symptoms (never/rarely vs. sometimes/usually)	Sleep Initiation and Maintenance Disorders	D007319	453379	345022	108357	30804566	Nervous System Diseases
DisCP0663:2	Insomnia	Sleep Initiation and Maintenance Disorders	D007319	386533	109402	277131	30804565	Nervous System Diseases
DisCP0664	Small cell lung carcinoma	Small Cell Lung Carcinoma	D055752	24108	2664	21444	28604730	Neoplasms (Tumors)
DisCP0665:1	Snoring	Snoring	D012913	430438	270007	160431	IEU-UKB	Pathological Conditions, Signs and Symptoms
DisCP0665:2	Snoring	Snoring	D012913	359498	133973	225525	31427789	Pathological Conditions, Signs and Symptoms
DisCP0666	M70-M79 Other soft tissue disorders	Soft Tissue Infections	D018461	452264	30162	422102	30349118	Bacterial Infections and Mycoses
DisCP0667:1	Soft tissue disorders	Soft Tissue Neoplasms	D012983	342499	89377	253122	36653562	Neoplasms (Tumors)
DisCP0667:2	Operation code: muscle/soft tissue surgery	Soft Tissue Neoplasms	D012983	462933	13359	449574	IEU-UKB	Neoplasms (Tumors)
DisCP0668	Spermatocele	Spermatocele	D013088	112013	1943	110070	36653562	Urogenital Diseases
DisCP0669	G95 Other diseases of spinal cord	Spinal Cord Diseases	D013118	452264	618	451646	30349118	Nervous System Diseases
DisCP0670	M51 Other intervertebral disk disorders	Spinal Diseases	D013122	420531	9053	411478	Pan-UKB	Musculoskeletal Diseases
DisCP0671	spinal injury	Spinal Injuries	D013124	452264	693	451571	30349118	Trauma & Emergency Medicine
DisCP0672:1	Spinal stenosis	Spinal Stenosis	D013130	265529	16698	248831	36653562	Musculoskeletal Diseases
DisCP0672:2	Spinal stenosis	Spinal Stenosis	D013130	407051	5134	401917	Pan-UKB	Musculoskeletal Diseases
DisCP0673	D73 Diseases of spleen	Splenic Diseases	D013158	452264	575	451689	30349118	Hemic and Lymphatic Diseases
DisCP0674	M46 Other inflammatory spondylopathies	Spondylitis	D013166	452264	1378	450886	30349118	Bacterial Infections and Mycoses
DisCP0675:1	Ankylosing spondylitis	Spondylitis, Ankylosing	D013167	25764	10619	15145	23749187	Musculoskeletal Diseases
DisCP0675:2	Ankylosing spondylitis	Spondylitis, Ankylosing	D013167	251394	2563	248831	36653562	Musculoskeletal Diseases
DisCP0676	Acquired spondylolisthesis	Spondylolisthesis	D013168	405600	2073	403527	Pan-UKB	Musculoskeletal Diseases
DisCP0677	Spondylolisthesis/Spondylolysis	Spondylolysis	D013169	253862	5031	248831	36653562	Musculoskeletal Diseases
DisCP0678:1	Spondylosis	Spondylosis	D055009	266296	17465	248831	36653562	Musculoskeletal Diseases
DisCP0678:2	M45-M49 Spondylopathies	Spondylosis	D055009	452264	12831	439433	30349118	Musculoskeletal Diseases
DisCP0679	LSIL lesion of the vulva	Squamous Intraepithelial Lesions	D000081483	190879	675	190204	36653562	Pathological Conditions, Signs and Symptoms
DisCP0680	All dysplastic lesions of the vulva	Squamous Intraepithelial Lesions of the Cervix	D065310	190879	978	189901	36653562	Neoplasms (Tumors)
DisCP0681:1	Infections of the skin and subcutaneous tissue	Staphylococcal Skin Infections	D013207	342499	18489	324010	36653562	Bacterial Infections and Mycoses
DisCP0681:2	L02 Cutaneous abscess, furuncle and carbuncle	Staphylococcal Skin Infections	D013207	452264	2550	449714	30349118	Bacterial Infections and Mycoses
DisCP0682	Status post-ami	Status Asthmaticus	D013224	288411	2790	285621	36653562	Respiratory Tract Diseases
DisCP0683	Diseases of oesophagus, stomach and duodenum	Stomach Diseases	D013272	342499	50243	292256	36653562	Digestive System Diseases
DisCP0684	K25 Gastric ulcer	Stomach Ulcer	D013276	361194	1834	359360	Nealelab	Digestive System Diseases
DisCP0685:1	Heterophoria	Strabismus	D013285	330649	1961	328688	36653562	Nervous System Diseases
DisCP0685:2	H50 Other strabismus	Strabismus	D013285	452264	1005	451259	30349118	Nervous System Diseases
DisCP0686:1	Stroke	Stroke	D020521	446696	40585	406111	29531354	Nervous System Diseases
DisCP0686:2	Stroke	Stroke	D020521	446696	40585	406111	29531354	Nervous System Diseases
DisCP0687:1	Stroke, excluding SAH	Stroke, Lacunar	D059409	332027	22329	309698	36653562	Nervous System Diseases
DisCP0687:2	Lacunar stroke	Stroke, Lacunar	D059409	254959	6030	248929	33773637	Nervous System Diseases
DisCP0688:1	Subarachnoid haemmorrhage	Subarachnoid Hemorrhage	D013345	312370	2272	310098	36653562	Nervous System Diseases
DisCP0688:2	I60 Subarachnoid haemorrhage	Subarachnoid Hemorrhage	D013345	452264	887	451377	30349118	Nervous System Diseases
DisCP0689	Substance addiction and disorders	Substance-Related Disorders	D019966	398812	6766	392046	Pan-UKB	Chemically-Induced Disorders
DisCP0690	Substance abuse (more control exclusions)	Substance Abuse, Intravenous	D015819	275953	21032	254921	36653562	Chemically-Induced Disorders
DisCP0691	F10-F19 Mental and behavioural disorders due to psychoactive substance use	Substance Withdrawal Syndrome	D013375	452264	16912	435352	30349118	Chemically-Induced Disorders
DisCP0692	Syncope and collapse	Syncope	D013575	420531	11300	409231	Pan-UKB	Nervous System Diseases
DisCP0693	Synovitis and tenosynovitis	Synovitis	D013585	393239	6307	386932	Pan-UKB	Musculoskeletal Diseases
DisCP0694:1	Paroxysmal tachycardia	Tachycardia, Paroxysmal	D013614	176530	8530	168000	36653562	Cardiovascular Diseases
DisCP0694:2	I47 Paroxysmal tachycardia	Tachycardia, Paroxysmal	D013614	361194	1685	359509	Nealelab	Cardiovascular Diseases
DisCP0695	Other/unspecified synovitis and tenosynovitis	Tenosynovitis	D013717	256382	3260	253122	36653562	Musculoskeletal Diseases
DisCP0696	testicular problems (not cancer)	Testicular Diseases	D013733	206770	620	451644	30349118	Urogenital Diseases
DisCP0697:1	Hydrocele	Testicular Hydrocele	D006848	114724	4654	110070	36653562	Urogenital Diseases
DisCP0697:2	N43 Hydrocele and spermatocele	Testicular Hydrocele	D006848	206770	1477	450787	30349118	Urogenital Diseases
DisCP0698	Cancer, suspected or other	Thyroid Cancer, Papillary	D000077273	405243	37387	367856	Pan-UKB	Neoplasms (Tumors)
DisCP0699	thyroid problem (not cancer)	Thyroid Diseases	D013959	452264	26500	425764	30349118	Endocrine System Diseases
DisCP0700:1	Nontoxic goitre/thyroid nodule	Thyroid Nodule	D016606	342499	8498	334001	36653562	Neoplasms (Tumors)
DisCP0700:2	Nontoxic single thyroid nodule	Thyroid Nodule	D016606	294160	1844	292316	36653562	Neoplasms (Tumors)
DisCP0701	Thyroiditis	Thyroiditis	D013966	335334	1579	333755	36653562	Endocrine System Diseases
DisCP0702	Subacute thyroiditis	Thyroiditis, Subacute	D013968	292997	681	292316	36653562	Endocrine System Diseases
DisCP0703:1	Thyrotoxicosis	Thyrotoxicosis	D013971	340964	7209	333755	36653562	Endocrine System Diseases
DisCP0703:2	hyperthyroidism/thyrotoxicosis	Thyrotoxicosis	D013971	452264	3452	448812	30349118	Endocrine System Diseases
DisCP0704	Dermatophytosis	Tinea	D014005	338471	3027	335444	36653562	Bacterial Infections and Mycoses
DisCP0705	Tobacco use disorder	Tobacco Use Disorder	D014029	407034	14988	392046	Pan-UKB	Chemically-Induced Disorders
DisCP0706	K14 Diseases of tongue	Tongue Diseases	D014060	452264	1325	450939	30349118	Stomatognathic Diseases (Mouth & Jaw)
DisCP0707	J03 Acute tonsillitis	Tonsillitis	D014069	452264	616	451648	30349118	Bacterial Infections and Mycoses
DisCP0708:1	Mouth/teeth dental problems: Loose teeth	Tooth Diseases	D014076	461113	18981	442132	IEU-UKB	Stomatognathic Diseases (Mouth & Jaw)
DisCP0708:2	Mouth/teeth dental problems: Loose teeth	Tooth Diseases	D014076	385026	15616	369410	31427789	Stomatognathic Diseases (Mouth & Jaw)
DisCP0709	K01 Embedded and impacted teeth	Tooth, Impacted	D014095	361194	1443	359751	Nealelab	Stomatognathic Diseases (Mouth & Jaw)
DisCP0710	Congenital anomalies of great vessels	Transposition of Great Vessels	D014188	419331	2474	416857	Pan-UKB	Cardiovascular Diseases
DisCP0711	neurological injury/trauma	Trauma, Nervous System	D020196	452264	2492	449772	30349118	Nervous System Diseases
DisCP0712	tropical & travel-related infections	Travel-Related Illness	D000076082	452264	606	451658	30349118	Pathological Conditions, Signs and Symptoms
DisCP0713:1	Trigger finger	Trigger Finger Disorder	D052582	256795	3673	253122	36653562	Musculoskeletal Diseases
DisCP0713:2	Diagnoses - main ICD10: M65.3 Trigger finger	Trigger Finger Disorder	D052582	463010	1059	461951	IEU-UKB	Musculoskeletal Diseases
DisCP0714:1	Malignant neoplasm of breast, HER2-negative (controls excluding all cancers)	Triple Negative Breast Neoplasms	D064726	162177	12783	149394	36653562	Neoplasms (Tumors)
DisCP0714:2	Malignant neoplasm of breast, HER-negative (controls excluding all cancers)	Triple Negative Breast Neoplasms	D064726	154335	5056	149279	36653562	Neoplasms (Tumors)
DisCP0715	Endocrine disorders, other/unspecified	Tuberculosis, Endocrine	D014383	329614	523	329091	36653562	Bacterial Infections and Mycoses
DisCP0716:1	Perforation of tympanic membrane	Tympanic Membrane Perforation	D018058	322850	2515	320335	36653562	Ear Diseases (Otorhinolaryngologic)
DisCP0716:2	H72 Perforation of tympanic membrane	Tympanic Membrane Perforation	D018058	452264	1072	451192	30349118	Ear Diseases (Otorhinolaryngologic)
DisCP0717	N13 Obstructive and reflux uropathy	Urethral Diseases	D014522	361194	1359	359835	Nealelab	Urogenital Diseases
DisCP0718	Stricture of artery	Urethral Stricture	D014525	409621	1056	408565	Pan-UKB	Urogenital Diseases
DisCP0719:1	Other diseases of urinary system	Urinary Bladder Diseases	D001745	342499	43050	299449	36653562	Urogenital Diseases
DisCP0719:2	N32 Other disorders of bladder	Urinary Bladder Diseases	D001745	452264	9552	442712	30349118	Urogenital Diseases
DisCP0720	Bladder neck obstruction	Urinary Bladder Neck Obstruction	D001748	405533	2223	403310	Pan-UKB	Urogenital Diseases
DisCP0721	Cancer of bladder	Urinary Bladder Neoplasms	D001749	418343	2912	415431	Pan-UKB	Neoplasms (Tumors)
DisCP0722	Urinary calculus	Urinary Calculi	D014545	418800	7593	411207	Pan-UKB	Urogenital Diseases
DisCP0723	Retention of urine	Urinary Retention	D016055	405182	9337	395845	Pan-UKB	Urogenital Diseases
DisCP0724	urinary tract infection/kidney infection	Urinary Tract Infections	D014552	452264	2554	449710	30349118	Bacterial Infections and Mycoses
DisCP0725	R87 Abnormal findings in specimens from female genital organs	Urogenital Abnormalities	D014564	361194	1084	360110	Nealelab	Urogenital Diseases
DisCP0726	N20-N23 Urolithiasis	Urolithiasis	D052878	452264	7053	445211	30349118	Urogenital Diseases
DisCP0727	R39 Other symptoms and signs involving the urinary system	Urologic Diseases	D014570	361194	2698	358496	Nealelab	Urogenital Diseases
DisCP0728	C64-C68 Malignant neoplasms of urinary tract	Urologic Neoplasms	D014571	452264	1829	450435	30349118	Neoplasms (Tumors)
DisCP0729:1	Urticaria	Urticaria	D014581	340278	9008	331270	36653562	Skin and Connective Tissue Diseases
DisCP0729:2	Dermatographic urticaria	Urticaria	D014581	332930	1660	331270	36653562	Skin and Connective Tissue Diseases
DisCP0730	N88 Other noninflammatory disorders of cervix uteri	Uterine Cervical Diseases	D002577	245494	1945	450319	30349118	Urogenital Diseases
DisCP0731	Cervical cancer and dysplasia	Uterine Cervical Dysplasia	D002578	201156	2431	198725	Pan-UKB	Neoplasms (Tumors)
DisCP0732	N86 Erosion and ectropion of cervix uteri	Uterine Cervical Erosion	D002579	245494	996	451268	30349118	Urogenital Diseases
DisCP0733	Maternal care for cervical incompetence	Uterine Cervical Incompetence	D002581	183779	921	182858	36653562	Urogenital Diseases
DisCP0734:1	Cervical cancer	Uterine Cervical Neoplasms	D002583	9347	2866	6481	28806749	Neoplasms (Tumors)
DisCP0734:2	D06 Carcinoma in situ of cervix uteri	Uterine Cervical Neoplasms	D002583	245494	1992	450272	30349118	Neoplasms (Tumors)
DisCP0735:1	uterine problem	Uterine Diseases	D014591	245494	13876	438388	30349118	Urogenital Diseases
DisCP0735:2	Other noninflammatory disorders of uterus, except cervix	Uterine Diseases	D014591	108528	7865	100663	36653562	Urogenital Diseases
DisCP0736	N93 Other abnormal uterine and vaginal bleeding	Uterine Hemorrhage	D014592	245494	4503	447761	30349118	Urogenital Diseases
DisCP0737	C54 Malignant neoplasm of corpus uteri	Uterine Neoplasms	D014594	245494	1294	450970	30349118	Neoplasms (Tumors)
DisCP0738	Uterine/Uterovaginal prolapse	Uterine Prolapse	D014596	219848	6152	213696	Pan-UKB	Urogenital Diseases
DisCP0739	Uveitis, noninfectious or NOS	Uveitis, Suppurative	D015829	409665	592	409073	Pan-UKB	Bacterial Infections and Mycoses
DisCP0740	N89 Other noninflammatory disorders of vagina	Vaginal Diseases	D014623	245494	1702	450562	30349118	Urogenital Diseases
DisCP0741	varicella zoster virus	Varicella Zoster Virus Infection	D000073618	452264	2087	450177	30349118	Bacterial Infections and Mycoses
DisCP0742:1	Varicose veins	Varicose Veins	D014648	321734	26720	295014	36653562	Cardiovascular Diseases
DisCP0742:2	Diagnoses - main ICD10: I83.9 Varicose veins of lower extremities without ulcer or inflammation	Varicose Veins	D014648	463010	10044	452966	IEU-UKB	Cardiovascular Diseases
DisCP0743	I70-I79 Diseases of arteries, arterioles and capillaries	Vascular Diseases	D014652	452264	8208	444056	30349118	Cardiovascular Diseases
DisCP0744	vasculitis	Vasculitis	D014657	452264	1297	450967	30349118	Cardiovascular Diseases
DisCP0745:1	Venous thromboembolism	Venous Thromboembolism	D054556	342499	17048	325451	36653562	Cardiovascular Diseases
DisCP0745:2	venous thromboembolic disease	Venous Thromboembolism	D054556	452264	11636	440628	30349118	Cardiovascular Diseases
DisCP0746:1	Non-cancer illness code, self-reported: deep venous thrombosis (dvt)	Venous Thrombosis	D020246	462933	9241	453692	IEU-UKB	Cardiovascular Diseases
DisCP0746:2	Haemmorrhoids and perianal venous thrombosis	Venous Thrombosis	D020246	283797	7114	276683	36653562	Cardiovascular Diseases
DisCP0747	Other peripheral vertigo	Vertigo	D014717	328689	2210	326479	36653562	Ear Diseases (Otorhinolaryngologic)
DisCP0748	H81 Disorders of vestibular function	Vestibular Diseases	D015837	452264	1071	451193	30349118	Ear Diseases (Otorhinolaryngologic)
DisCP0749:1	Viral and other specified intestinal infections	Virus Diseases	D014777	312686	6807	305879	36653562	Bacterial Infections and Mycoses
DisCP0749:2	viral infection	Virus Diseases	D014777	452264	3530	448734	30349118	Bacterial Infections and Mycoses
DisCP0750	H54 Blindness and low vision	Vision, Low	D015354	452264	947	451317	30349118	Nervous System Diseases
DisCP0751	E53 Deficiency of other B group vitamins	Vitamin B Deficiency	D014804	452264	802	451462	30349118	Nutritional and Metabolic Diseases
DisCP0752	H43 Disorders of vitreous body	Vitreous Detachment	D020255	452264	1477	450787	30349118	Eye Diseases
DisCP0753	Vitreous bleeding (caused by prolif. dmrp when together with H36.03*)	Vitreous Hemorrhage	D014823	334884	2452	332432	36653562	Eye Diseases
DisCP0754	Excessive vomiting in pregnancy	Vomiting	D014839	165794	2092	163702	36653562	Pathological Conditions, Signs and Symptoms
DisCP0755:1	Viral warts	Warts	D014860	332641	2554	330087	36653562	Bacterial Infections and Mycoses
DisCP0755:2	B07 Viral warts	Warts	D014860	452264	774	451490	30349118	Bacterial Infections and Mycoses
DisCP0756:1	E83 Disorders of mineral metabolism	Water-Electrolyte Imbalance	D014883	420531	3092	417439	Pan-UKB	Nutritional and Metabolic Diseases
DisCP0756:2	Postprocedural endocrine and metabolic disorders, not elsewhere classified	Water-Electrolyte Imbalance	D014883	299325	2945	296380	36653562	Nutritional and Metabolic Diseases
DisCP0757	Weight change during worst episode of depression: Gained weight	Weight Loss	D015431	71085	12349	58736	31768069	Pathological Conditions, Signs and Symptoms
DisCP0758:1	Age-related macular degeneration (whether dry or wet)	Wet Macular Degeneration	D057135	325621	7582	318039	36653562	Eye Diseases
DisCP0758:2	Wet age-related macular degeneration	Wet Macular Degeneration	D057135	227730	4201	223529	36653562	Eye Diseases
DisCP0759	S61 Open wound of wrist and hand	Wrist Injuries	D014954	361194	1865	359329	Nealelab	Trauma & Emergency Medicine

## Sheet: Table S2
Table S2. Summary of curated single-cell RNA-seq datasets in DisCP-Atlas.
Name	Tissue	Data accession	Data source	Data link	Number of Samples	Number of Modules	Condition	PMID	Paper
Adipose_Emont	Adipose	Emont	cellxgene	https://cellxgene.cziscience.com/collections/fe0e718d-2ee9-42cc-894b-0b490f437dfd	22	14	Healthy	35296864	A single-cell atlas of human and mouse white adipose tissue
AdiposeSubcutaneous_GSE281356	AdiposeSubcutaneous	GSE281356	GEO	https://www.ncbi.nlm.nih.gov/geo/query/acc.cgi?acc=GSE281356	5	20	Healthy	39856219	Human subcutaneous and visceral adipocyte atlases uncover classical and non-classical adipocytes and depot-specific patterns
AdiposeVisceral__GSE281356	AdiposeVisceral	GSE281356	GEO	https://www.ncbi.nlm.nih.gov/geo/query/acc.cgi?acc=GSE281356	10	20	Healthy	39856219	Human subcutaneous and visceral adipocyte atlases uncover classical and non-classical adipocytes and depot-specific patterns
Artery_Traeuble	Artery	Traeuble	cellxgene	https://cellxgene.cziscience.com/collections/db70986c-7d91-49fe-a399-a4730be394ac	75	20	Atherosclerosis		A curation of publicly available atherosclerotic plaque scRNAseq datasets including annotation and validation.
Bladder_GSE267964	Bladder	GSE267964	GEO	https://www.ncbi.nlm.nih.gov/geo/query/acc.cgi?acc=GSE267964	1	17	Healthy	39850354	Exploring the Utility of snRNA-seq in Profiling Human Bladder Tissue: A Comprehensive Comparison with scRNA-seq
Blood_GSE137029	Blood	GSE137029	GEO	https://www.ncbi.nlm.nih.gov/geo/query/acc.cgi?acc=GSE137029	261	13	Systemic lupus erythematosus;Healthy	35389781	Single-cell RNA-seq reveals the cell-type-specific molecular and genetic associations to lupus
Blood_GSE196830	Blood	GSE196830	GEO	https://www.ncbi.nlm.nih.gov/geo/query/acc.cgi?acc=GSE196830	981	15	Healthy	35389779	Single-cell eQTL mapping identifies cell type–specific genetic control of autoimmune disease
Blood_Rabadam	Blood	Rabadam	cellxgene	https://cellxgene.cziscience.com/collections/c672834e-c3e3-49cb-81a5-4c844be4a975	20	18	Juvenile dermatomyositis;Healthy		CITEseq of JDM PBMCs
BoneMarrow_GSE216005	BoneMarrow	GSE216005	GEO	https://www.ncbi.nlm.nih.gov/geo/query/acc.cgi?acc=GSE216005	22	14	B-cell non-Hodgkin lymphoma;Healthy	37586321	Single cell RNA sequencing of bone marrow mononuclear cells from healthy donors and B-cell lymphoma patients following CD19 CAR T-cell therapy
Brain_Dharshini	Brain	Dharshini	cellxgene	https://cellxgene.cziscience.com/collections/0d35c0fd-ef0b-4b70-bce6-645a4660e5fa	46	18	Alzheimer’s disease;Healthy		Molecular Signatures of Resilience to Alzheimer’s Disease in Neocortical Layer 4 Neurons
Brain_GSE118257	Brain	GSE118257	GEO	https://www.ncbi.nlm.nih.gov/geo/query/acc.cgi?acc=GSE118257	9	20	Multiple sclerosis;Healthy	30747918	Single nuclei RNA- sequencing from the white matter of individuals with progressive MS and non-neurological controls
Brain_NM	Brain	NM	cellxgene	https://cellxgene.cziscience.com/collections/d5d0df8f-4eee-49d8-a221-a288f50a1590	97	20	Parkinson disease;Healthy	39580497	A multi-region single nucleus transcriptomic atlas of Parkinson’s disease
Brain_Phan	Brain	Phan	cellxgene	https://cellxgene.cziscience.com/collections/cec4ef8e-1e70-49a2-ae43-1e6bf1fd5978	12	13	Opiate dependence;Healthy	38296993	Transcriptional responses of the human dorsal striatum in opioid use disorder implicates cell type-specifc programs
Breast_GSE195665	Breast	GSE195665	GEO	https://www.ncbi.nlm.nih.gov/geo/query/acc.cgi?acc=GSE195665	126	13	Healthy	37380767	A spatially resolved single cell genomic atlas of the adult human breast
Breast_GSE244594	Breast	GSE244594	GEO	https://www.ncbi.nlm.nih.gov/geo/query/acc.cgi?acc=GSE244594	16	15	Healthy	39122969	Single-nucleus chromatin accessibility and transcriptomic map of breast tissues of women of diverse genetic ancestry
Colon_Elmentaite	Colon	Elmentaite	cellxgene	https://cellxgene.cziscience.com/collections/e33ffcd3-7cbf-4b8c-b0f4-85587ad5019a	38	20	Crohn's disease;Healthy	34497389	Cells of the human intestinal tract mapped across space and time
Colon_GSE214695	Colon	GSE214695	GEO	https://www.ncbi.nlm.nih.gov/geo/query/acc.cgi?acc=GSE214695	18	16	Inflammatory bowel disease;Healthy	37495570	Macrophage and neutrophil heterogeneity at single-cell spatial resolution in human inflammatory bowel disease.
ColonLymphNode_James	ColonLymphNode	James	HCA	https://cellxgene.cziscience.com/collections/7681c7d7-0168-4892-a547-6f02a6430ace	5	17	Healthy	32066951	Distinct microbial and immune niches of the human colon
Esophagus_Madissoon	Esophagus	Madissoon	cellxgene	https://cellxgene.cziscience.com/collections/4d74781b-8186-4c9a-b659-ff4dc4601d91	6	19	Healthy	31892341	scRNA-seq assessment of the human lung, spleen, and esophagus tissue stability after cold preservation
FallopianTube_Ulrich	FallopianTube	Ulrich	cellxgene	https://cellxgene.cziscience.com/collections/fc77d2ae-247d-44d7-aa24-3f4859254c2c	6	20	Hydrosalpinx;Healthy	35320732	Cellular heterogeneity of human fallopian tubes in normal and hydrosalpinx disease states identified by scRNA-seq
FallopianTube_Weigert	FallopianTube	Weigert	cellxgene	https://cellxgene.cziscience.com/collections/380ade76-e561-49a8-afb2-0f10b39c2c72	17	15	Healthy		A Cellular atlas of the human fallopian tube reveals the metamorphosis of secretory epithelial cells during the menstrual cycle and menopause
Gingiva_Easter	Gingiva	Easter	cellxgene	https://cellxgene.cziscience.com/collections/71f4bccf-53d4-4c12-9e80-e73bfb89e398	34	17	Gingivitis;Periodontitis;Healthy	38876998	Single-cell and spatially resolved interactomics of tooth-associated keratinocytes in periodontitis
Gut_EGAD00001010074	Gut	EGAD00001010074	EGA	https://ega-archive.org/datasets/EGAD00001010074	43	20	Healthy;Barrett esophagus;Gastric intestinal metaplasia;Gastritis	36929873	Single-cell RNA sequencing unifies developmental programs of Esophageal and Gastric Intestinal Metaplasia
Heart_GSE224997	Heart	GSE224997	GEO	https://www.ncbi.nlm.nih.gov/geo/query/acc.cgi?acc=GSE224997	3	19	Healthy	37591828	Single-cell genomics improves the discovery of risk variants and genes of atrial fibrillation
Heart_Kuppe	Heart	Kuppe	cellxgene	https://cellxgene.cziscience.com/collections/8191c283-0816-424b-9b61-c3e1d6258a77	20	14	Myocardial infarction;Healthy	35948637	Spatial multi-omic map of human myocardial infarction
Heart_Linna	Heart	Linna	cellxgene	https://cellxgene.cziscience.com/collections/8c782494-01ed-491b-97b9-6f0d3b76c676	54	18	Atrial fibrillation;Healthy	38776872	Transcriptomic and spatial dissection of human ex vivo right atrial tissue reveals proinflammatory microvascular changes in ischemic heart disease
Hippocampus_Ayhan	Hippocampus	Ayhan	cellxgene	https://cellxgene.cziscience.com/collections/f17b9205-f61f-4a0f-a65a-73ba91c50ade	5	15	Epilepsy	34051145	Resolving cellular and molecular diversity along the hippocampal anterior-to-posterior axis in humans
Ileum_Martin	Ileum	Martin	HCA	https://cellxgene.cziscience.com/collections/2b02dff7-e427-4cdc-96fb-c0f354c099aa	11	20	Crohn's disease	31474370	Single-Cell Analysis of Crohn’s Disease Lesions Identifies a Pathogenic Cellular Module Associated with Resistance to Anti-TNF Therapy
Kidney_KPMP	Kidney	KPMP	cellxgene	https://cellxgene.cziscience.com/collections/0f528c8a-a25c-4840-8fa3-d156fa11086f	77	20	Chronic kidney disease;Acute kidney disease;Healthy	37468583	An atlas of healthy and injured cell states and niches in the human kidney (Version 1.5)
Kidney_Muto	Kidney	Muto	cellxgene	https://cellxgene.cziscience.com/collections/9b02383a-9358-4f0f-9795-a891ec523bcc	5	20	Healthy	33850129	Single cell transcriptional and chromatin accessibility profiling redefine cellular heterogeneity in the adult human kidney
Kidney_Wilson	Kidney	Wilson	cellxgene	https://cellxgene.cziscience.com/collections/b3e2c6e3-9b05-4da9-8f42-da38a664b45b	11	17	Diabetic kidney disease;Healthy	36068241	Multimodal single cell sequencing implicates chromatin accessibility and genetic background in diabetic kidney disease progression
Liver_Andrews	Liver	Andrews	cellxgene	https://cellxgene.cziscience.com/collections/0c8a364b-97b5-4cc8-a593-23c38c6f0ac5	13	19	Primary biliary cholangitis;Primary sclerosing cholangitis;Healthy	38199298	Single-cell and spatial transcriptomics characterisation of the immunological landscape in the healthy and PSC human liver
Liver_GSE115469	Liver	GSE115469	GEO	https://www.ncbi.nlm.nih.gov/geo/query/acc.cgi?acc=GSE115469	5	19	Healthy	30348985	Single cell RNA sequencing of human liver reveals distinct intrahepatic macrophage populations
Liver_GSE180665	Liver	GSE180665	GEO	https://www.ncbi.nlm.nih.gov/geo/query/acc.cgi?acc=GSE180665	3	11	Hepatoblastoma;Healthy	34497364	Modeling Hepatoblastoma: Identification of Distinct Tumor Cell Populations and Key Genetic Mechanisms through Single Cell Sequencing
Liver_GSE192742	Liver	GSE192742	GEO	https://www.ncbi.nlm.nih.gov/geo/query/acc.cgi?acc=GSE192742	19	19	Healthy	35021063	Spatial proteogenomics reveals distinct and evolutionarily conserved hepatic macrophage niches
Lung_LungMap	Lung	LungMap	cellxgene	https://cellxgene.cziscience.com/collections/3a5dbf8a-9b3e-4309-b4c5-d8a024f83734	24	18	Bronchopulmonary dysplasia;Healthy		Bronchopulmonary Dysplasia
Lung_Rustam	Lung	Rustam	cellxgene	https://cellxgene.cziscience.com/collections/4f30b962-d49b-4624-a233-64f048cf8632	17	19	Chronic obstructive pulmonary disease;Healthy	36796082	A Unique Cellular Organization of Human Distal Airways and Its Disarray in Chronic Obstructive Pulmonary Disease
Lung_syn53694312	Lung	syn53694312	synapase	https://www.synapse.org/Synapse:syn53694312	1	13	Covid19;Healthy	33915568	A molecular cell atlas of COVID-19 initiation in human lung
NasalCavity_GSE210695	NasalCavity	GSE210695	GEO	https://www.ncbi.nlm.nih.gov/geo/query/acc.cgi?acc=GSE210695	7	14	Healthy	36307504	Smoking modulates different secretory subpopulations expressing SARS-CoV-2 entry genes in the nasal and bronchial airways
Oral_Fernandes	Oral	Fernandes	cellxgene	https://cellxgene.cziscience.com/collections/065ad318-59fd-4f8c-b4b1-66caa7665409	65	19	Healthy	36154725	Human Oral and Craniofacial Cell Atlas
Pancreas_CellTypist	Pancreas	CellTypist	CellTypist	https://www.celltypist.org/	20	16	Healthy	38134877	Automatic cell-type harmonization and integration across Human Cell Atlas datasets
Pancreas_GSE148073	Pancreas	GSE148073	GEO	https://www.ncbi.nlm.nih.gov/geo/query/acc.cgi?acc=GSE148073	24	20	Type 1 diabetes mellitus;Healthy	35228745	Multiomics single-cell analysis of human pancreatic islets reveals novel cellular states in health and type 1 diabetes
Placenta_ReproductiveCellAtlas	Placenta	ReproductiveCellAtlas	cellxgene	https://cellxgene.cziscience.com/collections/5f80428b-222d-450b-a7de-a408186ceb86	20	20	Malaria;Listeriosis;Toxoplasmosis	38703772	Acute response to pathogens in the early human placenta at single-cell resolution
RespiratoryTract_Yoshida	RespiratoryTract	Yoshida	HCA	https://cellxgene.cziscience.com/collections/03f821b4-87be-4ff4-b65a-b5fc00061da7	74	16	Covid19;Healthy	34937051	Local and systemic responses to SARS-CoV-2 infection in children and adults
Retina_E-MTAB-7316	Retina	E-MTAB-7316	EMBL	https://www.omicsdi.org/dataset/biostudies-arrayexpress/E-MTAB-7316	3	16	Cataract;Healthy	31436334	A single-cell transcriptome atlas of the adult human retina
Retina_GSE268630	Retina	GSE268630	GEO	https://www.ncbi.nlm.nih.gov/geo/query/acc.cgi?acc=GSE268630	14	18	Healthy	39117640	Single Cell Multiome Atlas of the Human Fetal Retina
SaliveryGland_HRA003613	SalivaryGland	HRA003613	GSA	https://zenodo.org/records/10884425	16	18	Sjogren's syndrome;Healthy	37810210	Single-cell transcriptome profiling reveals immune and stromal cell heterogeneity in primary Sjögren’s syndrome
Skin_EGAS00001002927	Skin	EGAS00001002927	EGA	https://www.omicsdi.org/dataset/ega/EGAS00001002927	9	20	Atopic dermatitis;Psoriasis;Healthy	30355494	Transcriptional Programming of Normal and Inflamed Human Epidermis at Single-Cell Resolution
Skin_GSE162183	Skin	GSE162183	GEO	https://www.ncbi.nlm.nih.gov/geo/query/acc.cgi?acc=GSE162183	6	17	Psoriasis;Healthy	39381601	Single cell transcriptional zonation of human psoriasis whole skin
Skin_Reynolds	Skin	Reynolds	cellxgene	https://cellxgene.cziscience.com/collections/73f82ac8-15cc-4fcd-87f8-5683723fce7f	5	17	Healthy	33479125	Developmental cell programs are co-opted in inflammatory skin disease
SmallIntestine_Zwick	SmallIntestine	Zwick	cellxgene	https://cellxgene.cziscience.com/collections/3db5617e-9f12-4eb4-8416-94893a0d7c46	1	20	Healthy	38321203	Epithelial zonation along the mouse and human small intestine defines five discrete metabolic domains
Spleen_CellTypist	Spleen	CellTypist	CellTypist	https://www.celltypist.org/	21	17	Healthy	38134877	Automatic cell-type harmonization and integration across Human Cell Atlas datasets
Spleen_Madissoon	Spleen	Madissoon	cellxgene	https://cellxgene.cziscience.com/collections/c1241244-b22d-483d-875b-75699efb9f3c	5	19	Healthy	31892341	scRNA-seq assessment of the human lung, spleen, and esophagus tissue stability after cold preservation
Stomach_TabulaSapiens	Stomach	TabulaSapiens	cellxgene	https://cellxgene.cziscience.com/collections/e5f58829-1a66-40b5-a624-9046778e74f5	3	16	Healthy	35549404	The Tabula Sapiens: A multiple-organ, single-cell transcriptomic atlas of humans
Thymus_Yayon	Thymus	Yayon	cellxgene	https://cellxgene.cziscience.com/collections/fc19ae6c-d7c1-4dce-b703-62c5d52061b4	29	19	Healthy		A spatial human thymus cell atlas mapped to a continuous tissue axis
Uterus_Garcia-Alonso	Uterus	Garcia-Alonso	ReproductiveCellAtlas	https://cellxgene.cziscience.com/collections/32f2fd23-ec74-486f-9544-e5b2f41725f5	15	15	Healthy	34857954	Mapping the temporal and spatial dynamics of the human endometrium in vivo and in vitro
Vascular_Zhao	Vascular	Zhao	cellxgene	https://cellxgene.cziscience.com/collections/8f17ac63-aaba-44b5-9b78-60f121da4c2f	6	18	Healthy		A Coding and Non-Coding Atlas of the Human Arterial Cell

## Sheet: TableS3
Table S3. Examples of cellular process–disease pairs curated from DisCP-Atlas.
Mesh term	Single Cell	Module Name	Module	Escore	Enrichment Pvalue	Enrichment Std Error	Enriched Cell Type	Enriched Pathway
Anxiety Disorders	Brain_Dharshini	Module_14: GABAergic neuron	Module_14	8.57	0.0282	3.94	GABAergic neuron	Neuronal System
Anxiety Disorders	Brain_Dharshini	Module_17: oligodendrocyte precursor cell	Module_17	4.7	0.0364	2.25	oligodendrocyte precursor cell	Cell adhesion molecules
Anxiety Disorders	Brain_GSE118257	Module_10: neuron	Module_10	9.58	0.0469	4.92	neuron	Neuronal System
Atherosclerosis	Artery_Traeuble	Module_10: Macrophage	Module_10	58.91	0.0371	37.48	Macrophage	Neutrophil degranulation
Atherosclerosis	Blood_GSE196830	Module_13: CD14-low, CD16-positive monocyte	Module_13	24.1	0.0141	13.89	CD14-low, CD16-positive monocyte; conventional dendritic cell; CD14-positive monocyte	Neutrophil degranulation
Breast Cancer Lymphedema	Breast_GSE244594	Module_5: luminal hormone-sensing cell of mammary gland	Module_5	46.37	0.0476	23.78	luminal hormone-sensing cell of mammary gland	RHO GTPase cycle
Breast Cancer Lymphedema	Breast_GSE244594	Module_1: luminal adaptive secretory precursor cell of mammary gland	Module_1	26.02	0.016	10.79	luminal adaptive secretory precursor cell of mammary gland	Purine metabolism
Colorectal Neoplasms	Colon_Elmentaite	Module_5: Epithelial	Module_5	13.64	0.0422	6.95	Epithelial	Biological oxidations
Colorectal Neoplasms	Gut_EGAD00001010074	Module_5: stem cell	Module_5	27.47	0.0152	11.95	stem cell; enterocyte	Eukaryotic Translation Elongation
Coronary Artery Disease	Artery_Traeuble	Module_18: EC	Module_18	5.13	0.00547	1.94	EC; Fibromyocyte; Fibroblast; Mast cell	Extracellular matrix organization
Coronary Artery Disease	Heart_GSE224997	Module_13: Endothelial	Module_13	8.13	0.0461	4.16	Endothelial	RHO GTPase cycle
Coronary Artery Disease	Heart_Linna	Module_10: cardiac blood vessel endothelial cell	Module_10	8.38	0.00459	2.97	cardiac blood vessel endothelial cell	RHO GTPase cycle
Coronary Artery Disease	Heart_GSE224997	Module_16: Smooth Muscle	Module_16	11.15	0.00454	3.86	Smooth Muscle	Vascular smooth muscle contraction
Dementia	Brain_Dharshini	Module_4: oligodendrocyte	Module_4	6.89	0.0132	3.95	oligodendrocyte	RHO GTPase cycle
Dementia	Brain_GSE118257	Module_2: oligodendrocyte	Module_2	7.59	0.0362	4.75	oligodendrocyte	RHO GTPase cycle
Dementia	Brain_NM	Module_1: oligodendrocyte	Module_1	7.15	0.0127	3.66	oligodendrocyte	Cell adhesion molecules
Depression	Brain_Phan	Module_8: indirect pathway medium spiny neuron	Module_8	6.67	0.0132	2.71	indirect pathway medium spiny neuron; direct pathway medium spiny neuron; medium spiny neuron; inhibitory interneuron; mural cell	Neuronal System
Depression	Brain_NM	Module_9: glutamatergic neuron	Module_9	5.71	0.0318	2.67	glutamatergic neuron; central nervous system neuron; GABAergic neuron	Neuronal System
Depression	Brain_NM	Module_8: GABAergic neuron	Module_8	7.77	0.00906	3.01	GABAergic neuron; central nervous system neuron	Neuronal System
Depression	Brain_NM	Module_15: central nervous system macrophage	Module_15	4.67	0.0328	2.21	central nervous system macrophage; leukocyte	TYROBP causal network in microglia
Depression	Brain_GSE118257	Module_6: Oxidative phosphorylation	Module_6	8.08	0.0403	3.89	Shared Program	Oxidative phosphorylation
Depression	Brain_GSE118257	Module_2: oligodendrocyte	Module_2	2.55	0.0448	1.3	oligodendrocyte	RHO GTPase cycle
Depression	Brain_GSE118257	Module_10: neuron	Module_10	14.52	0.0013	4.6	neuron	Neuronal System
Depression	Brain_Dharshini	Module_8: GABAergic neuron	Module_8	8.15	0.00114	2.61	GABAergic neuron	Neuronal System
Depression	Brain_Dharshini	Module_7: glutamatergic neuron	Module_7	6.16	0.021	2.73	glutamatergic neuron	Neuronal System
Diabetes Mellitus, Type 1	Pancreas_GSE148073	Module_5: acinar_minor_mhcclassII	Module_5	11.17	0.0472	5.79	acinar_minor_mhcclassII; acinar	Regulation of actin cytoskeleton
Diverticulosis, Stomach	Stomach_TabulaSapiens	Module_1: fibroblast	Module_1	9.18	0.0119	3.66	fibroblast; contractile cell; ecto-epithelial cell	Extracellular matrix organization
Diverticulosis, Stomach	Stomach_TabulaSapiens	Module_16: endothelial cell	Module_16	6.22	0.0335	3.01	endothelial cell; contractile cell; glandular epithelial cell; ecto-epithelial cell	RHO GTPase cycle
Diverticulosis, Stomach	Stomach_TabulaSapiens	Module_3: myeloid leukocyte	Module_3	5.08	0.0187	2.24	myeloid leukocyte	TYROBP causal network in microglia
Essential Hypertension	Heart_GSE224997	Module_10: Pericyte	Module_10	7.03	0.0473	3.63	Pericyte; Smooth Muscle	Collagen chain trimerization
Essential Hypertension	Artery_Traeuble	Module_9: T cell	Module_9	10.11	0.00819	3.78	T cell	Eukaryotic Translation Elongation
Essential Hypertension	Heart_Linna	Module_5: endocardial cell	Module_5	9.59	0.000939	2.85	endocardial cell	RHO GTPase cycle
Fatty Liver, Alcoholic	Liver_GSE115469	Module_9: Cholangiocyte	Module_9	38.07	0.0302	26.46	Cholangiocyte; Stellate	Diabetic cardiomyopathy
Fatty Liver, Alcoholic	Liver_GSE180665	Module_9: B cell	Module_9	28.04	0.0446	19.42	B cell; hepatocyte; endothelial cell; cholangiocyte	Complement and coagulation cascades
Glaucoma	Retina_GSE268630	Module_5: retinal progenitor cell	Module_5	7.09	9.57e-05	1.94	retinal progenitor cell; Mueller cell	Hippo signaling regulation
Glaucoma	Retina_GSE268630	Module_4: retinal progenitor cell	Module_4	4.86	0.0262	2.27	retinal progenitor cell; Mueller cell	Pleural mesothelioma
Glaucoma	Retina_GSE268630	Module_9: amacrine cell	Module_9	7.58	0.0225	3.39	amacrine cell; H2 horizontal cell; retina horizontal cell; starburst amacrine cell	ATP-dependent chromatin remodeling
Glaucoma	Retina_GSE268630	Module_17: Mueller cell	Module_17	4.37	0.0147	1.89	Mueller cell	Pleural mesothelioma
Glioma	Brain_NM	Module_17: ependymal cell	Module_17	406.23	0.0465	72000	ependymal cell; astrocyte	Ciliopathies
Glioma	Brain_NM	Module_3: oligodendrocyte	Module_3	499.58	0.0262	11200	oligodendrocyte	Peptide chain elongation
Heart Failure	Heart_GSE224997	Module_18: Cardiomyocyte	Module_18	11.22	0.0287	5.32	Cardiomyocyte	Electron transport chain: OXPHOS system in mitochondria
Heart Failure	Heart_Linna	Module_13: pericyte	Module_13	7.65	0.043	3.97	pericyte; smooth muscle cell	cGMP-PKG signaling pathway
Heart Failure	Heart_Linna	Module_7: fibroblast	Module_7	10.99	0.0368	5.4	fibroblast	Extracellular matrix organization
Hepatitis	Liver_GSE115469	Module_16: T/NK-cell	Module_16	202.26	0.0232	202.42	T/NK-cell	Natural killer cell mediated cytotoxicity
Hepatitis	Liver_GSE180665	Module_5: neoplastic cell	Module_5	72.74	0.0401	73.55	neoplastic cell	Phase I - Functionalization of compounds
Hepatitis	Liver_GSE192742	Module_11: T cells	Module_11	164.94	0.0312	170.14	T cells	Eukaryotic Translation Elongation
Idiopathic Pulmonary Fibrosis	Lung_Rustam	Module_18: neutrophil	Module_18	26.79	0.0392	29.1	neutrophil; macrophage; monocyte; conventional dendritic cell	Neutrophil degranulation
Inflammatory Bowel Diseases	Gut_EGAD00001010074	Module_10: epithelial cell of esophagus	Module_10	13.55	0.048	6.64	epithelial cell of esophagus	Formation of the cornified envelope
Inflammatory Bowel Diseases	Gut_EGAD00001010074	Module_6: activated CD8-positive, alpha-beta T cell	Module_6	10.51	0.0414	5.27	activated CD8-positive, alpha-beta T cell; natural killer cell; natural T-regulatory cell; gamma-delta T cell; memory T cell; CD4-positive helper T cell; memory B cell; mast cell; dendritic cell; monocyte	Eukaryotic Translation Elongation
Inflammatory Bowel Diseases	Gut_EGAD00001010074	Module_1: epithelial cell of esophagus	Module_1	13.04	0.0392	6.42	epithelial cell of esophagus	Formation of a pool of free 40S subunits
Irritable Bowel Syndrome	Gut_EGAD00001010074	Module_15: enterocyte	Module_15	4.76	0.0216	2.09	enterocyte	Mineral absorption
Irritable Bowel Syndrome	Colon_Elmentaite	Module_4: Epithelial	Module_4	4.9	0.026	2.19	Epithelial	Peptide chain elongation
Kidney Failure, Chronic	Kidney_KPMP	Module_15: epithelial cell of proximal tubule	Module_15	655.81	0.0303	860.41	epithelial cell of proximal tubule; podocyte	Lysosome
Lactose Intolerance	Gut_EGAD00001010074	Module_11: enterocyte	Module_11	13	0.0222	14.37	enterocyte	Chemical carcinogenesis - reactive oxygen species
Liver Cirrhosis	Liver_Andrews	Module_14: intrahepatic cholangiocyte	Module_14	52.45	0.0109	32.15	intrahepatic cholangiocyte	Genes related to primary cilium development (based on CRISPR)
Lupus Erythematosus, Systemic	Blood_GSE137029	Module_5: B	Module_5	16.96	0.0341	8.34	B; PB	Eukaryotic Translation Elongation
Lupus Erythematosus, Systemic	Blood_Rabadam	Module_16: plasmacytoid dendritic cell	Module_16	17.86	0.000986	5.09	plasmacytoid dendritic cell; plasmablast; conventional dendritic cell; naive B cell; memory B cell	Protein processing in endoplasmic reticulum
Lupus Erythematosus, Systemic	Blood_GSE196830	Module_14: plasmablast	Module_14	14.03	0.0289	6.74	plasmablast; plasmacytoid dendritic cell; memory B cell; transitional stage B cell; hematopoietic precursor cell; CD4-positive, alpha-beta T cell	Protein processing in endoplasmic reticulum
Lupus Erythematosus, Systemic	Blood_GSE137029	Module_6: cDC	Module_6	19.69	0.0168	7.53	cDC; pDC; cM; Progen	Neutrophil degranulation
Lupus Erythematosus, Systemic	Blood_GSE196830	Module_2: CD4-positive, alpha-beta T cell	Module_2	10.13	0.0208	4.56	CD4-positive, alpha-beta T cell; CD8-positive, alpha-beta T cell; double negative thymocyte	Interferon alpha/beta signaling
Lupus Erythematosus, Systemic	Blood_Rabadam	Module_14: naive B cell	Module_14	14.56	0.00452	4.57	naive B cell; memory B cell	Peptide chain elongation
Lymphoma, Non-Hodgkin	BoneMarrow_GSE216005	Module_12: C11:Naive B	Module_12	126.9	0.0075	291.36	C11:Naive B; C12:Memory B; C14:Small pre-B; C15:pro-B/large pre-B	Eukaryotic Translation Elongation
Lymphoma, Non-Hodgkin	Blood_Rabadam	Module_9: memory B cell	Module_9	129.82	0.0491	344.23	memory B cell	Processing of Capped Intron-Containing Pre-mRNA
Lymphoma, Non-Hodgkin	Blood_GSE137029	Module_3: PB	Module_3	139.7	0.0428	385.57	PB; T4; Prolif; Progen	Electron transport chain: OXPHOS system in mitochondria
Multiple Sclerosis	Blood_Rabadam	Module_18: Interferon Signaling	Module_18	10.01	0.00102	3.15	Shared Program	Interferon Signaling
Multiple Sclerosis	Blood_Rabadam	Module_15: effector CD8-positive, alpha-beta T cell	Module_15	17.45	1.07e-08	2.85	effector CD8-positive, alpha-beta T cell; gamma-delta T cell; CD8-positive, alpha-beta memory T cell; CD16-positive, CD56-dim natural killer cell, human	Immunoregulatory interactions between a Lymphoid and a non-Lymphoid cell
Myocardial Infarction	Heart_Linna	Module_9: mesothelial cell	Module_9	6.83	0.0204	3.14	mesothelial cell	Rap1 signaling pathway
Myocardial Infarction	Heart_Linna	Module_3: cardiac muscle cell	Module_3	3.56	0.0146	1.55	cardiac muscle cell	Cytoskeleton in muscle cells
Myocardial Infarction	Heart_Linna	Module_13: pericyte	Module_13	8.37	0.0043	3.05	pericyte; smooth muscle cell	cGMP-PKG signaling pathway
Myocardial Infarction	Heart_Kuppe	Module_10: Pericyte	Module_10	4.74	0.0331	2.33	Pericyte; vSMCs	RAC1 GTPase cycle
Myocardial Infarction	Heart_GSE224997	Module_16: Smooth Muscle	Module_16	9.27	0.00708	3.53	Smooth Muscle	Vascular smooth muscle contraction
Myocardial Infarction	Heart_GSE224997	Module_10: Pericyte	Module_10	12.4	0.00191	4.03	Pericyte; Smooth Muscle	Collagen chain trimerization
Nephritis	Kidney_Muto	Module_16: parietal epithelial cell	Module_16	202.57	0.0279	199.02	parietal epithelial cell; fibroblast	Rap1 signaling pathway
Nephritis	Kidney_Wilson	Module_15: parietal epithelial cell	Module_15	165.24	0.0478	174.32	parietal epithelial cell; fibroblast; mesangial cell	Focal adhesion
Pancreatitis, Chronic	Pancreas_GSE148073	Module_7: duct_acinar_related	Module_7	21.92	0.0471	14.35	duct_acinar_related; duct_major	Cell-Cell communication
Parkinson Disease	Brain_GSE118257	Module_19: astrocyte	Module_19	38.29	0.00265	18	astrocyte; vascular associated smooth muscle cell	Cellular response to heat stress
Parkinson Disease	Brain_NM	Module_14: Cellular response to heat stress	Module_14	42.4	0.0106	21.08	Shared Program	Cellular response to heat stress
Psoriasis	Skin_EGAS00001002927	Module_13: prickle cell	Module_13	45.77	0.0175	34.12	prickle cell; Merkel cell	Formation of the cornified envelope
Psoriasis	Skin_EGAS00001002927	Module_14: granular cell of epidermis	Module_14	56.77	0.0387	35.36	granular cell of epidermis; prickle cell	Neutrophil degranulation
Psoriasis	Skin_EGAS00001002927	Module_16: hair follicular keratinocyte	Module_16	62.96	0.0131	39.4	hair follicular keratinocyte	Prion disease

## Sheet: TableS4
Table S4. Top genes associated with each disease category in DisCP-Atlas.
Category	Gene	Count
Bacterial Infections and Mycoses	ACTB	995
Bacterial Infections and Mycoses	RPS3	978
Bacterial Infections and Mycoses	B2M	977
Bacterial Infections and Mycoses	RPL32	953
Bacterial Infections and Mycoses	RPS23	953
Bacterial Infections and Mycoses	SRGN	947
Bacterial Infections and Mycoses	RPS27	944
Bacterial Infections and Mycoses	RPL13	940
Bacterial Infections and Mycoses	TMSB10	936
Bacterial Infections and Mycoses	MALAT1	932
Cardiovascular Diseases	IGFBP7	1950
Cardiovascular Diseases	CALD1	1845
Cardiovascular Diseases	TCF4	1827
Cardiovascular Diseases	SPARCL1	1746
Cardiovascular Diseases	TIMP3	1735
Cardiovascular Diseases	MEF2C	1627
Cardiovascular Diseases	EPAS1	1621
Cardiovascular Diseases	MT2A	1615
Cardiovascular Diseases	VIM	1581
Cardiovascular Diseases	IFITM3	1568
Chemically-Induced Disorders	BTG1	293
Chemically-Induced Disorders	RORA	285
Chemically-Induced Disorders	MALAT1	282
Chemically-Induced Disorders	RPS23	282
Chemically-Induced Disorders	RPS3	281
Chemically-Induced Disorders	RPL32	277
Chemically-Induced Disorders	ACTB	274
Chemically-Induced Disorders	RPL13	273
Chemically-Induced Disorders	RPS27A	272
Chemically-Induced Disorders	RPL23A	269
Congenital, Hereditary, and Neonatal Diseases	ACTB	303
Congenital, Hereditary, and Neonatal Diseases	SRGN	297
Congenital, Hereditary, and Neonatal Diseases	TMSB10	285
Congenital, Hereditary, and Neonatal Diseases	B2M	282
Congenital, Hereditary, and Neonatal Diseases	RPS23	270
Congenital, Hereditary, and Neonatal Diseases	MALAT1	268
Congenital, Hereditary, and Neonatal Diseases	RPS27A	266
Congenital, Hereditary, and Neonatal Diseases	RPS3	266
Congenital, Hereditary, and Neonatal Diseases	S100A4	265
Congenital, Hereditary, and Neonatal Diseases	PTMA	264
Digestive System Diseases	SRGN	1532
Digestive System Diseases	MALAT1	1515
Digestive System Diseases	ACTB	1514
Digestive System Diseases	BTG1	1492
Digestive System Diseases	RPS3	1475
Digestive System Diseases	TMSB10	1466
Digestive System Diseases	B2M	1464
Digestive System Diseases	RPS6	1459
Digestive System Diseases	RPL13	1458
Digestive System Diseases	RPL32	1452
Ear Diseases (Otorhinolaryngologic)	MALAT1	299
Ear Diseases (Otorhinolaryngologic)	ZEB2	299
Ear Diseases (Otorhinolaryngologic)	IGFBP7	291
Ear Diseases (Otorhinolaryngologic)	VIM	290
Ear Diseases (Otorhinolaryngologic)	TCF4	285
Ear Diseases (Otorhinolaryngologic)	FTL	284
Ear Diseases (Otorhinolaryngologic)	MEF2C	284
Ear Diseases (Otorhinolaryngologic)	ACTB	281
Ear Diseases (Otorhinolaryngologic)	MT2A	279
Ear Diseases (Otorhinolaryngologic)	NEAT1	279
Ear Diseases (Otorhinolaryngologic)	TMSB10	279
Endocrine System Diseases	RPS3	560
Endocrine System Diseases	RPS23	555
Endocrine System Diseases	RPL32	542
Endocrine System Diseases	SRGN	542
Endocrine System Diseases	BTG1	541
Endocrine System Diseases	TMSB10	541
Endocrine System Diseases	RPS27A	539
Endocrine System Diseases	RPL23A	537
Endocrine System Diseases	RPL34	537
Endocrine System Diseases	RPL19	536
Eye Diseases	IGFBP7	1033
Eye Diseases	TCF4	1020
Eye Diseases	CALD1	938
Eye Diseases	TIMP3	932
Eye Diseases	SPTBN1	923
Eye Diseases	GSN	922
Eye Diseases	VIM	912
Eye Diseases	ZEB2	900
Eye Diseases	ACTB	881
Eye Diseases	NFIB	880
Hemic and Lymphatic Diseases	TCF4	359
Hemic and Lymphatic Diseases	TMSB10	348
Hemic and Lymphatic Diseases	ACTB	347
Hemic and Lymphatic Diseases	B2M	336
Hemic and Lymphatic Diseases	MEF2C	330
Hemic and Lymphatic Diseases	HLA-E	328
Hemic and Lymphatic Diseases	VIM	328
Hemic and Lymphatic Diseases	TXNIP	324
Hemic and Lymphatic Diseases	IGFBP7	323
Hemic and Lymphatic Diseases	MT2A	323
Hemic and Lymphatic Diseases	NEAT1	323
Hemic and Lymphatic Diseases	NFIB	323
Hemic and Lymphatic Diseases	RPS6	323
Immune System Diseases	BTG1	339
Immune System Diseases	RPS3	334
Immune System Diseases	RPS23	319
Immune System Diseases	RPL32	318
Immune System Diseases	RPS6	316
Immune System Diseases	RPL23A	311
Immune System Diseases	RPL13	310
Immune System Diseases	RPS27A	309
Immune System Diseases	RPL19	307
Immune System Diseases	RPL26	307
Mental and Behavioural Disorders	NEAT1	187
Mental and Behavioural Disorders	PLCB1	182
Mental and Behavioural Disorders	CELF2	172
Mental and Behavioural Disorders	MALAT1	171
Mental and Behavioural Disorders	CCSER1	167
Mental and Behavioural Disorders	MEF2C	162
Mental and Behavioural Disorders	NRG3	162
Mental and Behavioural Disorders	ZEB2	160
Mental and Behavioural Disorders	NALF1	158
Mental and Behavioural Disorders	CSMD1	154
Musculoskeletal Diseases	VIM	1061
Musculoskeletal Diseases	RORA	1060
Musculoskeletal Diseases	NEAT1	1016
Musculoskeletal Diseases	ZEB2	1005
Musculoskeletal Diseases	IGFBP7	998
Musculoskeletal Diseases	GSN	992
Musculoskeletal Diseases	TCF4	985
Musculoskeletal Diseases	MALAT1	979
Musculoskeletal Diseases	CST3	968
Musculoskeletal Diseases	B2M	965
Neoplasms (Tumors)	B2M	1643
Neoplasms (Tumors)	MALAT1	1643
Neoplasms (Tumors)	RPL13	1592
Neoplasms (Tumors)	RPS6	1587
Neoplasms (Tumors)	NEAT1	1582
Neoplasms (Tumors)	RPLP1	1575
Neoplasms (Tumors)	TMSB10	1572
Neoplasms (Tumors)	RPS14	1567
Neoplasms (Tumors)	RPL32	1563
Neoplasms (Tumors)	RPS27A	1563
Neoplasms (Tumors)	RPS3	1563
Nervous System Diseases	SRGN	1451
Nervous System Diseases	ACTB	1428
Nervous System Diseases	B2M	1420
Nervous System Diseases	MALAT1	1348
Nervous System Diseases	NEAT1	1339
Nervous System Diseases	TMSB10	1337
Nervous System Diseases	BTG1	1328
Nervous System Diseases	ZEB2	1322
Nervous System Diseases	PTMA	1309
Nervous System Diseases	RPS3	1285
Nutritional and Metabolic Diseases	RORA	286
Nutritional and Metabolic Diseases	MALAT1	265
Nutritional and Metabolic Diseases	ACTB	264
Nutritional and Metabolic Diseases	NEAT1	259
Nutritional and Metabolic Diseases	BTG1	253
Nutritional and Metabolic Diseases	MT2A	248
Nutritional and Metabolic Diseases	KLF6	244
Nutritional and Metabolic Diseases	RPS3	241
Nutritional and Metabolic Diseases	B2M	240
Nutritional and Metabolic Diseases	ZEB2	238
Pathological Conditions, Signs and Symptoms	IGFBP7	1236
Pathological Conditions, Signs and Symptoms	TCF4	1179
Pathological Conditions, Signs and Symptoms	CALD1	1163
Pathological Conditions, Signs and Symptoms	VIM	1144
Pathological Conditions, Signs and Symptoms	GSN	1124
Pathological Conditions, Signs and Symptoms	TIMP3	1116
Pathological Conditions, Signs and Symptoms	SPARCL1	1111
Pathological Conditions, Signs and Symptoms	MT2A	1101
Pathological Conditions, Signs and Symptoms	NFIB	1088
Pathological Conditions, Signs and Symptoms	CST3	1069
Respiratory Tract Diseases	RPS3	1195
Respiratory Tract Diseases	RPS23	1159
Respiratory Tract Diseases	RPS6	1140
Respiratory Tract Diseases	RPL32	1123
Respiratory Tract Diseases	RPL23A	1121
Respiratory Tract Diseases	BTG1	1119
Respiratory Tract Diseases	RPS27A	1113
Respiratory Tract Diseases	RPS27	1112
Respiratory Tract Diseases	RPL19	1110
Respiratory Tract Diseases	RPL26	1104
Skin and Connective Tissue Diseases	SRGN	1295
Skin and Connective Tissue Diseases	BTG1	1256
Skin and Connective Tissue Diseases	ACTB	1249
Skin and Connective Tissue Diseases	B2M	1236
Skin and Connective Tissue Diseases	RPS3	1200
Skin and Connective Tissue Diseases	RPL41	1162
Skin and Connective Tissue Diseases	RPS23	1159
Skin and Connective Tissue Diseases	RPS27A	1157
Skin and Connective Tissue Diseases	RPLP1	1150
Skin and Connective Tissue Diseases	RPS14	1149
Stomatognathic Diseases (Mouth & Jaw)	RPS3	517
Stomatognathic Diseases (Mouth & Jaw)	ACTB	506
Stomatognathic Diseases (Mouth & Jaw)	B2M	504
Stomatognathic Diseases (Mouth & Jaw)	RPS23	499
Stomatognathic Diseases (Mouth & Jaw)	RPS14	497
Stomatognathic Diseases (Mouth & Jaw)	TMSB10	495
Stomatognathic Diseases (Mouth & Jaw)	RPL19	494
Stomatognathic Diseases (Mouth & Jaw)	RPL32	494
Stomatognathic Diseases (Mouth & Jaw)	RPL13	490
Stomatognathic Diseases (Mouth & Jaw)	EEF1A1	488
Stomatognathic Diseases (Mouth & Jaw)	RPS6	488
Trauma & Emergency Medicine	NEAT1	252
Trauma & Emergency Medicine	IGFBP7	231
Trauma & Emergency Medicine	SPTBN1	225
Trauma & Emergency Medicine	TCF4	214
Trauma & Emergency Medicine	GSN	212
Trauma & Emergency Medicine	ZEB2	208
Trauma & Emergency Medicine	NFIB	207
Trauma & Emergency Medicine	CST3	205
Trauma & Emergency Medicine	MEF2C	203
Trauma & Emergency Medicine	MALAT1	202
Urogenital Diseases	MALAT1	1027
Urogenital Diseases	ACTB	978
Urogenital Diseases	NEAT1	959
Urogenital Diseases	PTMA	959
Urogenital Diseases	B2M	952
Urogenital Diseases	TMSB10	952
Urogenital Diseases	RPS6	943
Urogenital Diseases	RPS23	930
Urogenital Diseases	RPL32	929
Urogenital Diseases	RPL13	927

## Sheet: TableS5
Table S5. Illustrative internal validation of sc-linker in DisCP-Atlas.
Trait	Single Cell	Module	EScore	Enrichment SD	Pvalue	Enriched Cell Type	Enriched Pathway
Monocyte Count	Blood_Rabadam	Module_3	17.2	3.218	7.13e-07	CD14-positive, CD16-negative classical monocyte; CD14-low, CD16-positive monocyte; conventional dendritic cell	Neutrophil degranulation
Lymphocyte Count	Blood_Rabadam	Module_11	13.25	2.17	3.37e-07	naive thymus-derived CD4-positive, alpha-beta T cell	Eukaryotic Translation Elongation
Lymphocyte Count	Blood_Rabadam	Module_14	10.33	1.56	4.66e-08	naive B cell; memory B cell	Peptide chain elongation
